# Supplementary material for: Impact of different landing heights on the contact force in the medial tibiofemoral compartment and the surrounding muscle force characteristics in drop jumps
Source: PLoS One. 2024 Jul 19;19(7):e0307538. doi: 10.1371/journal.pone.0307538 (PMC11259252; doi:10.1371/journal.pone.0307538)
Supplement: S1 Dataset — It is available at https://doi.org/10.6084/m9.figshare.25953808.v3. (XLSX) [file pone.0307538.s001.xlsx]

## Sheet: kneeangle
time	0.15	0.15	0.3	0.3	0.45	0.45	0.6	0.6	0.75	0.75
	Mean	SD	Mean	SD	Mean	SD	Mean	SD	Mean	SD
0.5	-35.8213	6.07122	-30.2685	6.0923	-28.6222	7.59039	-31.5548	7.50346	-32.9362	5.75915
1	-35.974	6.16212	-30.3332	6.18319	-28.5722	7.62564	-31.383	7.56261	-32.7366	5.75947
1.5	-36.1258	6.25299	-30.3956	6.27366	-28.5237	7.66192	-31.2088	7.6211	-32.5348	5.75939
2	-36.2678	6.34147	-30.4502	6.34907	-28.4815	7.6933	-31.0252	7.66905	-32.3358	5.74192
2.5	-36.4093	6.42983	-30.5055	6.42374	-28.4373	7.72402	-30.8389	7.7177	-32.1288	5.71961
3	-36.555	6.50919	-30.5587	6.49787	-28.3917	7.75047	-30.649	7.76507	-31.9106	5.70327
3.5	-36.7035	6.58864	-30.6098	6.57596	-28.3461	7.77568	-30.4495	7.80099	-31.6826	5.68403
4	-36.8518	6.67434	-30.6556	6.66281	-28.2973	7.79406	-30.2415	7.82825	-31.451	5.65455
4.5	-36.9974	6.76488	-30.7011	6.74781	-28.2431	7.80998	-30.0204	7.84848	-31.2096	5.61337
5	-37.1444	6.86008	-30.749	6.82973	-28.182	7.81825	-29.7936	7.86477	-30.9654	5.56862
5.5	-37.2887	6.9588	-30.7962	6.91458	-28.1232	7.82104	-29.5628	7.87763	-30.7112	5.52313
6	-37.4369	7.04985	-30.8375	7.00309	-28.0637	7.818	-29.3297	7.88628	-30.4483	5.47016
6.5	-37.5915	7.13367	-30.8803	7.08962	-27.9991	7.8127	-29.0847	7.88559	-30.1828	5.4094
7	-37.7408	7.22809	-30.9258	7.16792	-27.9298	7.80495	-28.8319	7.88069	-29.9117	5.34811
7.5	-37.8829	7.32764	-30.9714	7.24843	-27.8595	7.78818	-28.5761	7.8589	-29.6408	5.29053
8	-38.0292	7.42697	-31.0142	7.33091	-27.7872	7.7655	-28.323	7.82775	-29.3656	5.22669
8.5	-38.182	7.52419	-31.0579	7.41485	-27.7082	7.73804	-28.0623	7.79272	-29.0847	5.15686
9	-38.3278	7.62057	-31.0984	7.49743	-27.6257	7.7097	-27.7963	7.75389	-28.8051	5.08272
9.5	-38.4699	7.72053	-31.1379	7.57842	-27.5405	7.67308	-27.5244	7.70589	-28.5315	4.9967
10	-38.6194	7.81776	-31.1796	7.65804	-27.4548	7.63316	-27.2497	7.65042	-28.2598	4.90868
10.5	-38.7686	7.9151	-31.2235	7.73308	-27.3659	7.58835	-26.9686	7.59583	-27.9805	4.83132
11	-38.9115	8.02062	-31.2652	7.80481	-27.2705	7.53934	-26.6841	7.53885	-27.7054	4.75466
11.5	-39.0562	8.1244	-31.3083	7.87557	-27.1737	7.48508	-26.4152	7.45838	-27.4394	4.66752
12	-39.2011	8.22021	-31.3521	7.94716	-27.0735	7.42387	-26.1501	7.36604	-27.178	4.57669
12.5	-39.3459	8.31731	-31.3975	8.0096	-26.9717	7.35907	-25.8801	7.27504	-26.9145	4.49459
13	-39.4865	8.41314	-31.4398	8.0688	-26.8679	7.29005	-25.6083	7.18072	-26.6574	4.41765
13.5	-39.6229	8.51199	-31.4856	8.1246	-26.7642	7.21805	-25.3422	7.07991	-26.4108	4.33469
14	-39.756	8.61036	-31.5284	8.17904	-26.6551	7.13808	-25.077	6.97832	-26.184	4.23726
14.5	-39.893	8.70179	-31.5752	8.2283	-26.5471	7.05584	-24.8221	6.87119	-25.9607	4.14387
15	-40.0254	8.7926	-31.6185	8.27651	-26.441	6.9682	-24.5701	6.76275	-25.7414	4.05752
15.5	-40.1576	8.88299	-31.6708	8.31277	-26.3344	6.88093	-24.3289	6.64992	-25.5361	3.9762
16	-40.2901	8.96627	-31.7194	8.34653	-26.2232	6.78619	-24.0966	6.54347	-25.3408	3.89562
16.5	-40.4164	9.0438	-31.7726	8.37019	-26.1197	6.69198	-23.881	6.43487	-25.155	3.82089
17	-40.538	9.12709	-31.8229	8.39009	-26.0167	6.60104	-23.6673	6.32437	-24.9853	3.74192
17.5	-40.6652	9.20949	-31.8758	8.39756	-25.9155	6.50762	-23.4657	6.21089	-24.8289	3.66359
18	-40.7959	9.27625	-31.9304	8.40714	-25.8272	6.3882	-23.274	6.1081	-24.7006	3.57742
18.5	-40.9199	9.33517	-31.9967	8.41347	-25.7444	6.26702	-23.103	6.00555	-24.5886	3.50328
19	-41.0439	9.39742	-32.0666	8.41402	-25.662	6.16076	-22.9435	5.91527	-24.491	3.43759
19.5	-41.1665	9.45838	-32.1425	8.40116	-25.5891	6.05631	-22.8058	5.82692	-24.4136	3.37399
20	-41.2884	9.51361	-32.2223	8.38443	-25.5219	5.94527	-22.6757	5.74457	-24.362	3.31403
20.5	-41.4118	9.56789	-32.3122	8.36107	-25.469	5.83193	-22.5703	5.67381	-24.3384	3.25763
21	-41.5421	9.61464	-32.4087	8.33245	-25.435	5.70162	-22.478	5.61263	-24.3339	3.20503
21.5	-41.6722	9.66011	-32.5166	8.29778	-25.4082	5.57834	-22.4163	5.56824	-24.3649	3.15885
22	-41.8083	9.70214	-32.6389	8.25826	-25.3828	5.47087	-22.3697	5.53402	-24.435	3.13478
22.5	-41.9474	9.7425	-32.7743	8.21414	-25.3857	5.35448	-22.3484	5.51668	-24.5372	3.1177
23	-42.0933	9.78467	-32.9269	8.16241	-25.4099	5.22461	-22.3452	5.51391	-24.6732	3.11184
23.5	-42.2434	9.82869	-33.1002	8.10778	-25.4543	5.10281	-22.3745	5.53472	-24.8418	3.12175
24	-42.4093	9.86774	-33.2918	8.04194	-25.5077	4.98979	-22.4345	5.57666	-25.0631	3.14835
24.5	-42.5832	9.90572	-33.504	7.97657	-25.5945	4.87597	-22.5301	5.64042	-25.3301	3.20102
25	-42.77	9.94787	-33.739	7.89861	-25.6991	4.7655	-22.65	5.72232	-25.6497	3.27505
25.5	-42.9677	9.99601	-34.0037	7.82651	-25.8445	4.65613	-22.8031	5.82879	-26.0109	3.383
26	-43.1891	10.0498	-34.297	7.74464	-26.0136	4.5566	-22.9953	5.95425	-26.4343	3.51678
26.5	-43.426	10.1069	-34.617	7.66575	-26.2241	4.45575	-23.2277	6.10618	-26.9198	3.66704
27	-43.6871	10.1663	-34.984	7.56405	-26.4633	4.3682	-23.4998	6.27575	-27.462	3.8423
27.5	-43.9712	10.2347	-35.3765	7.46918	-26.7541	4.27139	-23.8098	6.46929	-28.069	4.06338
28	-44.2768	10.3079	-35.8108	7.36857	-27.0808	4.19431	-24.1718	6.68071	-28.7267	4.29661
28.5	-44.601	10.3903	-36.2697	7.27873	-27.4601	4.11483	-24.5742	6.91846	-29.4517	4.57212
29	-44.9507	10.4698	-36.7853	7.16919	-27.8828	4.05794	-25.0333	7.17014	-30.2423	4.86164
29.5	-45.3255	10.5561	-37.3268	7.07368	-28.3575	3.99586	-25.548	7.44509	-31.081	5.17108
30	-45.7244	10.6449	-37.9235	6.95675	-28.8866	3.96225	-26.1309	7.73505	-31.9896	5.50092
30.5	-46.1489	10.7411	-38.5491	6.85579	-29.4682	3.92443	-26.8006	8.04973	-32.9374	5.83703
31	-46.6017	10.8302	-39.2224	6.74203	-30.1103	3.92122	-27.5275	8.37707	-33.944	6.18866
31.5	-47.0827	10.9179	-39.9269	6.64508	-30.803	3.91156	-28.2926	8.70482	-34.9918	6.54266
32	-47.5899	11.001	-40.6725	6.53839	-31.5565	3.94328	-29.1162	9.04167	-36.0839	6.90225
32.5	-48.1273	11.0756	-41.4481	6.44701	-32.3609	3.97214	-29.9989	9.3886	-37.216	7.255
33	-48.6858	11.1494	-42.2642	6.3456	-33.2203	4.03485	-30.9249	9.73695	-38.3766	7.5982
33.5	-49.2752	11.2105	-43.1069	6.2553	-34.133	4.09515	-31.885	10.083	-39.5625	7.93203
34	-49.8845	11.2689	-43.9829	6.15968	-35.0888	4.18616	-32.9027	10.4311	-40.7661	8.25238
34.5	-50.5238	11.3115	-44.8826	6.07351	-36.0932	4.27538	-33.9478	10.7817	-41.9921	8.56051
35	-51.1818	11.3499	-45.8089	5.98565	-37.1297	4.3835	-35.0244	11.1075	-43.2205	8.84415
35.5	-51.8681	11.3685	-46.7523	5.9051	-38.2059	4.48956	-36.1165	11.4265	-44.4537	9.11855
36	-52.5753	11.3792	-47.7135	5.82639	-39.311	4.60306	-37.2407	11.7176	-45.6853	9.37283
36.5	-53.3038	11.3748	-48.6875	5.75488	-40.445	4.70923	-38.3794	11.9912	-46.9058	9.61033
37	-54.0506	11.3597	-49.6734	5.68564	-41.5938	4.81943	-39.5307	12.2372	-48.1235	9.82397
37.5	-54.8129	11.3353	-50.6664	5.62239	-42.7538	4.91746	-40.6947	12.454	-49.3228	10.0187
38	-55.5904	11.2996	-51.6646	5.56403	-43.9249	5.01485	-41.8584	12.6498	-50.5074	10.1892
38.5	-56.3793	11.2535	-52.6623	5.51154	-45.0997	5.09321	-43.0324	12.7868	-51.67	10.343
39	-57.1827	11.1912	-53.6614	5.46327	-46.2735	5.16866	-44.1976	12.8999	-52.8067	10.4741
39.5	-57.9894	11.1233	-54.6529	5.4186	-47.4408	5.22845	-45.3697	12.9617	-53.9205	10.5908
40	-58.8006	11.0469	-55.6404	5.37571	-48.5999	5.2829	-46.5351	12.979	-55.0008	10.6871
40.5	-59.6136	10.9647	-56.614	5.33824	-49.7426	5.31886	-47.6943	12.9509	-56.0579	10.7654
41	-60.4271	10.875	-57.5802	5.29818	-50.8679	5.3438	-48.844	12.8541	-57.0733	10.8297
41.5	-61.2329	10.7869	-58.5257	5.26716	-51.9726	5.35518	-49.9781	12.7255	-58.0659	10.8767
42	-62.0284	10.6992	-59.4579	5.22574	-53.0544	5.3565	-51.1093	12.5108	-59.0244	10.9151
42.5	-62.8191	10.604	-60.3625	5.19705	-54.1114	5.35191	-52.2156	12.2593	-59.9544	10.9376
43	-63.5984	10.5006	-61.2532	5.15614	-55.1354	5.3308	-53.3166	11.9258	-60.8383	10.947
43.5	-64.3614	10.4026	-62.1124	5.1222	-56.1292	5.3074	-54.3967	11.5493	-61.697	10.9476
44	-65.1044	10.3031	-62.9556	5.07655	-57.0879	5.27002	-55.4592	11.1224	-62.5162	10.936
44.5	-65.8324	10.2024	-63.7584	5.03952	-58.0174	5.23314	-56.4983	10.657	-63.3073	10.9229
45	-66.5309	10.1032	-64.5436	4.9952	-58.9115	5.18162	-57.504	10.1652	-64.0676	10.9038
45.5	-67.2112	10.0037	-65.287	4.95497	-59.77	5.12961	-58.4758	9.68984	-64.7852	10.867
46	-67.8618	9.90182	-66.0065	4.90732	-60.5968	5.07371	-59.4048	9.21109	-65.4773	10.8242
46.5	-68.4909	9.79274	-66.6867	4.86752	-61.3877	5.02403	-60.2928	8.76119	-66.1228	10.7967
47	-69.0801	9.68891	-67.3391	4.81858	-62.1409	4.96291	-61.1303	8.32606	-66.7508	10.7648
47.5	-69.6521	9.58774	-67.9539	4.7811	-62.8562	4.90392	-61.9314	7.91717	-67.3429	10.7311
48	-70.1856	9.486	-68.5355	4.72449	-63.5384	4.84247	-62.683	7.54435	-67.9148	10.6927
48.5	-70.6903	9.3734	-69.0861	4.6778	-64.1824	4.78196	-63.402	7.17763	-68.4429	10.6678
49	-71.1656	9.26402	-69.6103	4.64029	-64.7907	4.72064	-64.074	6.85506	-68.9422	10.6398
49.5	-71.618	9.1519	-70.0992	4.6122	-65.359	4.66222	-64.7109	6.53193	-69.4116	10.6175
50	-72.037	9.04389	-70.5516	4.57547	-65.8957	4.60529	-65.309	6.22761	-69.8553	10.5994
50.5	-72.4279	8.93841	-70.9694	4.54279	-66.4063	4.55075	-65.873	5.94342	-70.2708	10.586
51	-72.7933	8.83176	-71.3538	4.51237	-66.8861	4.49618	-66.4115	5.67813	-70.6592	10.5736
51.5	-73.1306	8.72399	-71.7153	4.48649	-67.3307	4.44207	-66.9179	5.42907	-71.0237	10.5633
52	-73.4451	8.6145	-72.0558	4.47189	-67.7497	4.39578	-67.3921	5.18429	-71.3665	10.5639
52.5	-73.7321	8.51556	-72.3684	4.44476	-68.1492	4.35567	-67.8324	4.97582	-71.6914	10.5655
53	-74.002	8.41654	-72.6553	4.42833	-68.5248	4.3224	-68.255	4.77234	-71.9857	10.5778
53.5	-74.2408	8.31994	-72.9195	4.40522	-68.8795	4.29161	-68.6478	4.58408	-72.265	10.5884
54	-74.4655	8.22006	-73.1737	4.38146	-69.2053	4.26029	-69.0104	4.40478	-72.517	10.6112
54.5	-74.6713	8.12334	-73.4185	4.35078	-69.5126	4.23464	-69.3482	4.23519	-72.7581	10.6308
55	-74.865	8.02967	-73.6308	4.33827	-69.8066	4.22457	-69.6693	4.08927	-72.9743	10.6603
55.5	-75.03	7.94097	-73.8241	4.32401	-70.0864	4.21871	-69.9694	3.9469	-73.1757	10.6838
56	-75.1892	7.85014	-73.9991	4.3195	-70.3489	4.21274	-70.2476	3.82749	-73.3587	10.7133
56.5	-75.3297	7.76216	-74.1609	4.3086	-70.5876	4.20242	-70.5054	3.71523	-73.5222	10.7386
57	-75.4568	7.67779	-74.319	4.29105	-70.8089	4.20177	-70.7348	3.624	-73.664	10.7629
57.5	-75.5638	7.58912	-74.4658	4.2676	-71.0176	4.2067	-70.9467	3.54349	-73.7969	10.7869
58	-75.6622	7.5032	-74.5837	4.26884	-71.2088	4.21589	-71.1399	3.47502	-73.9199	10.8087
58.5	-75.7471	7.41854	-74.6917	4.2627	-71.3769	4.2241	-71.3199	3.41544	-74.0152	10.8208
59	-75.82	7.33376	-74.7895	4.25784	-71.528	4.23852	-71.4877	3.35913	-74.0922	10.8305
59.5	-75.8718	7.24836	-74.878	4.2618	-71.6651	4.25498	-71.6382	3.32098	-74.1494	10.8416
60	-75.9081	7.16917	-74.9386	4.26821	-71.7901	4.27148	-71.7626	3.2981	-74.1905	10.8498
60.5	-75.9342	7.08862	-74.9843	4.26554	-71.897	4.28727	-71.8669	3.27732	-74.2089	10.8609
61	-75.9528	6.99854	-75.0195	4.27547	-71.9748	4.29823	-71.9609	3.26043	-74.2157	10.8594
61.5	-75.9451	6.90901	-75.0472	4.29309	-72.0283	4.31472	-72.0364	3.24993	-74.204	10.8447
62	-75.9216	6.82297	-75.0521	4.30819	-72.0598	4.34242	-72.0827	3.25574	-74.1781	10.8261
62.5	-75.8957	6.74077	-75.041	4.32653	-72.0735	4.37593	-72.1213	3.26	-74.1317	10.8061
63	-75.8566	6.65884	-75.0111	4.35307	-72.0686	4.39492	-72.1428	3.26603	-74.0627	10.7779
63.5	-75.7936	6.57953	-74.969	4.3821	-72.0465	4.40959	-72.1388	3.26947	-73.9731	10.7508
64	-75.7089	6.49482	-74.9107	4.4151	-71.9945	4.42836	-72.114	3.27992	-73.8692	10.714
64.5	-75.6061	6.40831	-74.8311	4.44531	-71.9219	4.44259	-72.065	3.28727	-73.7432	10.6787
65	-75.4849	6.32302	-74.7306	4.4633	-71.8197	4.4543	-72.001	3.29607	-73.5904	10.638
65.5	-75.3567	6.24014	-74.6161	4.49785	-71.7001	4.47392	-71.9076	3.30447	-73.4189	10.5957
66	-75.2071	6.16166	-74.4802	4.5364	-71.5539	4.49523	-71.8016	3.31786	-73.2397	10.5475
66.5	-75.0343	6.0832	-74.3162	4.55815	-71.3857	4.50711	-71.672	3.33691	-73.0365	10.4907
67	-74.8429	6.01518	-74.1407	4.58699	-71.1921	4.52049	-71.5236	3.35605	-72.8005	10.4351
67.5	-74.6452	5.94643	-73.943	4.63598	-70.9775	4.52618	-71.337	3.37556	-72.5431	10.3729
68	-74.4229	5.88074	-73.7247	4.67311	-70.7299	4.55784	-71.1252	3.39194	-72.2701	10.3164
68.5	-74.1795	5.81525	-73.4918	4.68714	-70.461	4.59475	-70.8834	3.41237	-71.9794	10.2612
69	-73.9116	5.75857	-73.2458	4.69547	-70.1747	4.6363	-70.6191	3.43338	-71.6505	10.1861
69.5	-73.6313	5.70762	-72.9587	4.72872	-69.8564	4.66892	-70.3299	3.46251	-71.304	10.114
70	-73.3369	5.66124	-72.6436	4.75896	-69.5047	4.71315	-70.0085	3.49024	-70.9432	10.044
70.5	-73.0212	5.61495	-72.3207	4.7745	-69.1327	4.76225	-69.6587	3.52326	-70.5561	9.96987
71	-72.6813	5.56777	-71.9886	4.78295	-68.7411	4.82469	-69.2844	3.55502	-70.1461	9.90354
71.5	-72.3184	5.53097	-71.6156	4.80943	-68.3187	4.89373	-68.8769	3.59232	-69.7039	9.82487
72	-71.9384	5.49857	-71.2196	4.83533	-67.8597	4.96388	-68.4445	3.63092	-69.2484	9.74516
72.5	-71.5329	5.47399	-70.7989	4.85181	-67.3761	5.04717	-67.9805	3.67929	-68.7675	9.66419
73	-71.1101	5.44774	-70.3612	4.86655	-66.8647	5.13233	-67.4893	3.72378	-68.2463	9.58205
73.5	-70.6669	5.42666	-69.8936	4.87865	-66.3245	5.23646	-66.9589	3.76858	-67.702	9.49652
74	-70.2052	5.4088	-69.4062	4.89019	-65.7395	5.33211	-66.4051	3.81703	-67.1337	9.41233
74.5	-69.712	5.39921	-68.8848	4.90838	-65.131	5.44303	-65.8116	3.86899	-66.5379	9.32584
75	-69.1995	5.39049	-68.3306	4.9264	-64.4904	5.54746	-65.1852	3.93152	-65.9132	9.23122
75.5	-68.6533	5.38932	-67.7416	4.95768	-63.8267	5.66857	-64.5343	4.00005	-65.2582	9.13233
76	-68.0895	5.3887	-67.1291	4.98039	-63.1142	5.78293	-63.8512	4.06916	-64.5749	9.04207
76.5	-67.4902	5.39068	-66.4913	5.00912	-62.3746	5.90675	-63.1372	4.13286	-63.8565	8.95776
77	-66.8751	5.39523	-65.8249	5.03384	-61.6017	6.03338	-62.3862	4.20689	-63.1145	8.86586
77.5	-66.2187	5.40376	-65.1234	5.06918	-60.8038	6.16489	-61.6014	4.27611	-62.338	8.75912
78	-65.55	5.41363	-64.3942	5.10168	-59.9573	6.28549	-60.7757	4.35098	-61.5321	8.65944
78.5	-64.8336	5.42601	-63.6302	5.14122	-59.0836	6.39959	-59.9193	4.42408	-60.697	8.56854
79	-64.103	5.43975	-62.8368	5.18168	-58.1706	6.50094	-59.0257	4.49782	-59.8348	8.46823
79.5	-63.3276	5.45259	-62.0077	5.22012	-57.2339	6.60498	-58.1064	4.5823	-58.9426	8.36649
80	-62.5387	5.4646	-61.1553	5.25505	-56.2663	6.71792	-57.1423	4.66093	-58.0144	8.27916
80.5	-61.7019	5.48493	-60.2662	5.28804	-55.2575	6.81081	-56.1542	4.74825	-57.0537	8.19581
81	-60.8473	5.50301	-59.3446	5.32561	-54.2118	6.88593	-55.1157	4.82493	-56.0661	8.09771
81.5	-59.9516	5.52629	-58.3877	5.36557	-53.1448	6.95104	-54.0491	4.90836	-55.0522	8.00698
82	-59.0349	5.54482	-57.3957	5.40294	-52.0583	7.00843	-52.9418	4.99229	-54.018	7.91988
82.5	-58.0789	5.57392	-56.373	5.4403	-50.9438	7.05554	-51.8134	5.07969	-52.9537	7.83303
83	-57.0962	5.59748	-55.3159	5.47105	-49.8084	7.09836	-50.6411	5.16889	-51.8662	7.74169
83.5	-56.0854	5.6227	-54.2304	5.50208	-48.6416	7.11974	-49.4463	5.25643	-50.752	7.65195
84	-55.0457	5.63994	-53.103	5.53308	-47.4535	7.12565	-48.2208	5.34622	-49.6213	7.56191
84.5	-53.9717	5.66478	-51.9518	5.55374	-46.2454	7.11652	-46.9802	5.43868	-48.4643	7.47567
85	-52.8697	5.68313	-50.7799	5.56693	-45.0237	7.0943	-45.7108	5.5239	-47.2906	7.38715
85.5	-51.7436	5.70262	-49.5846	5.56893	-43.7864	7.03836	-44.4307	5.61426	-46.1056	7.29142
86	-50.5822	5.72094	-48.3552	5.57225	-42.5424	6.97461	-43.1245	5.69348	-44.9148	7.18812
86.5	-49.394	5.73578	-47.1049	5.55795	-41.2971	6.90066	-41.8123	5.77267	-43.7173	7.08727
87	-48.1862	5.73771	-45.8372	5.53854	-40.0439	6.81524	-40.4849	5.84232	-42.5096	6.9852
87.5	-46.9582	5.73412	-44.5526	5.50763	-38.7861	6.70192	-39.1594	5.90351	-41.2957	6.87307
88	-45.7155	5.71529	-43.2511	5.47001	-37.5258	6.57939	-37.8293	5.95342	-40.0809	6.75848
88.5	-44.4513	5.68991	-41.9409	5.41556	-36.2825	6.43662	-36.5051	5.99343	-38.8776	6.63552
89	-43.1772	5.65449	-40.6182	5.34544	-35.0479	6.28661	-35.1876	6.01814	-37.6839	6.50446
89.5	-41.887	5.61677	-39.2905	5.26612	-33.8309	6.11586	-33.8833	6.03859	-36.507	6.36768
90	-40.5945	5.55943	-37.956	5.17157	-32.6228	5.93533	-32.6042	6.04151	-35.3379	6.22144
90.5	-39.2963	5.49677	-36.6275	5.06369	-31.4385	5.73637	-31.3477	6.04482	-34.1771	6.06702
91	-37.9945	5.41559	-35.3088	4.93973	-30.2823	5.53409	-30.1239	6.03582	-33.044	5.8967
91.5	-36.6949	5.32881	-33.997	4.80309	-29.1605	5.32159	-28.9255	6.02251	-31.9389	5.72454
92	-35.4055	5.22366	-32.7001	4.65499	-28.0683	5.09977	-27.7622	5.99856	-30.8615	5.53986
92.5	-34.1332	5.11282	-31.4275	4.49374	-27.0139	4.86533	-26.6336	5.96419	-29.8028	5.3584
93	-32.874	4.98998	-30.1775	4.32032	-26.01	4.63584	-25.5459	5.9287	-28.795	5.14926
93.5	-31.644	4.85372	-28.9597	4.12658	-25.0504	4.40568	-24.514	5.87673	-27.8202	4.94616
94	-30.446	4.70367	-27.7756	3.928	-24.1494	4.1771	-23.5365	5.82865	-26.9078	4.72445
94.5	-29.2851	4.5441	-26.6428	3.71562	-23.3014	3.95296	-22.6207	5.77367	-26.0404	4.51611
95	-28.1625	4.37402	-25.5458	3.50634	-22.5096	3.74787	-21.7629	5.71434	-25.2309	4.28684
95.5	-27.0963	4.19602	-24.5156	3.28475	-21.7889	3.55211	-20.9751	5.65475	-24.4826	4.06944
96	-26.0804	4.00987	-23.5288	3.07472	-21.126	3.38946	-20.2581	5.58875	-23.7924	3.84237
96.5	-25.135	3.81823	-22.6309	2.86065	-20.5532	3.25347	-19.6207	5.5383	-23.1841	3.61472
97	-24.2351	3.61854	-21.7808	2.66916	-20.0296	3.16433	-19.0583	5.47308	-22.6541	3.40485
97.5	-23.4347	3.41271	-21.0417	2.48902	-19.6162	3.11104	-18.587	5.42127	-22.1964	3.18709
98	-22.6738	3.20278	-20.3464	2.33922	-19.2432	3.1102	-18.1813	5.3476	-21.8313	3.00181
98.5	-22.0355	2.98973	-19.7872	2.22403	-18.9915	3.14171	-17.8694	5.30094	-21.5566	2.80949
99	-21.4262	2.77467	-19.2574	2.14981	-18.767	3.21809	-17.5928	5.26314	-21.3499	2.65024
99.5	-20.9713	2.55592	-18.8846	2.12251	-18.6944	3.3368	-17.5105	5.25491	-21.3038	2.47938
100	-20.531	2.33812	-18.527	2.13984	-18.6364	3.49212	-17.4632	5.25274	-21.3004	2.32843
	-20.531	2.33812

## Sheet: vGRF
time	0.15	0.15	0.3	0.3	0.45	0.45	0.6	0.6	0.75	0.75
	Mean	SD	Mean	SD	Mean	SD	Mean	SD	Mean	SD
0.5	-0.000906315	0.00171946	-1.69677e-06	0.00218802	-0.000452974	0.00142391	0.000165849	0.00148178	-5.73884e-05	0.00157675
1	2.73297e-05	0.000804196	0.000278704	0.00165437	-0.000141999	0.0010677	-0.000231622	0.00121607	7.97138e-05	0.00121357
1.5	0.000947932	0.000992765	0.000554272	0.00136594	0.000166445	0.00207484	-0.000627672	0.00205151	0.000217958	0.00184613
2	0.00029506	0.0010931	0.00014938	0.00128118	0.000139973	0.00168489	-0.000882884	0.00143989	0.00034887	0.00154821
2.5	-0.000367162	0.00164315	-0.000276494	0.00183199	0.000101278	0.00184075	-0.00112899	0.00163016	0.000458486	0.0016753
3	-0.00051965	0.000814747	-0.000695879	0.00121789	-0.000330251	0.000863158	-0.000928834	0.0014737	0.000160909	0.00149691
3.5	-0.000634101	0.00150205	-0.00103837	0.00218269	-0.000720926	0.00139417	-0.000731297	0.00228439	-0.000112795	0.00191089
4	-0.000687289	0.00106313	-0.000499246	0.00165316	-0.000116841	0.00141943	-0.000618394	0.00137338	-0.000223456	0.00128693
4.5	-0.000736624	0.000821991	-4.66667e-05	0.00161366	0.000435055	0.00228963	-0.000503209	0.00135306	-0.000351977	0.00149472
5	-0.000419107	0.000777062	-0.000325098	0.00165315	-5.00368e-05	0.00143052	-0.000333271	0.000706296	-3.09625e-05	0.00136469
5.5	-0.000154417	0.0014156	-0.00056694	0.00214168	-0.000488872	0.0015957	-0.000160435	0.00125776	0.000331599	0.00149356
6	-0.000402327	0.000956426	-0.000671343	0.00119708	-6.43788e-05	0.00115519	6.73657e-05	0.00116569	0.0002124	0.00147182
6.5	-0.000476219	0.00150383	-0.000811354	0.00183438	0.000324071	0.00127924	0.000267796	0.00147125	-1.85018e-05	0.00245946
7	-7.29299e-05	0.00136086	-0.000561762	0.00164834	-3.30862e-05	0.00129111	3.94261e-05	0.00139407	-0.000208317	0.00193321
7.5	6.3833e-05	0.00144971	-0.000358039	0.00206071	-0.000396489	0.0016514	-0.000210687	0.00202092	-0.000218084	0.00162916
8	-0.000631518	0.000780224	-0.000746179	0.00138904	-0.000419374	0.00134486	-0.00074966	0.00150349	-0.000291705	0.00132378
8.5	-0.00128673	0.0011618	-0.000915057	0.0016917	-0.00037729	0.0016095	-0.00120231	0.00135771	-0.000372869	0.00145565
9	-0.000894985	0.00104786	-0.00074378	0.000949352	-4.68919e-05	0.00117613	-0.000662205	0.00126354	0.00026941	0.00121518
9.5	-0.000204269	0.00151503	-0.000702643	0.00061848	0.000198887	0.00180349	-0.000206545	0.00206127	0.000790171	0.00211208
10	-0.000452983	0.00144196	-0.000473546	0.000927741	-4.74877e-05	0.00193954	-0.00060469	0.00184391	0.000432662	0.00121372
10.5	-0.001045	0.00200622	-0.000142738	0.00180015	-0.000255989	0.00256047	-0.000937503	0.00187919	8.91391e-07	0.00156147
11	-0.000697055	0.00153056	7.60701e-05	0.00121222	-0.000411766	0.00207355	-0.000682397	0.00140078	-0.000203456	0.00147826
11.5	-0.000138735	0.00180475	8.25068e-05	0.00180411	-0.000544444	0.0021579	-0.000511518	0.00130291	-0.00040593	0.00175381
12	-0.00030393	0.00129578	-0.000358059	0.00149413	-0.000500052	0.00210341	-0.00102211	0.000784142	-0.000506327	0.00133286
12.5	-0.000746099	0.00161777	-0.00075116	0.0017421	-0.000501432	0.00224237	-0.00139976	0.00124711	-0.000489808	0.00170864
13	-0.000878394	0.00145738	-0.000285699	0.00171009	-0.000426512	0.00102483	-0.000802494	0.00120323	-0.000606291	0.00141833
13.5	-0.000629125	0.00165722	0.000290373	0.00242011	-0.000215262	0.00191683	-0.000271927	0.00169359	-0.000616394	0.00168136
14	-0.000385447	0.000948625	0.000182516	0.00179882	0.000486227	0.000832951	-0.000187735	0.00148166	-0.000281562	0.00150254
14.5	-0.000303436	0.00182601	0.000224288	0.00162162	0.000978943	0.00193028	-0.000147248	0.00169287	-0.000116663	0.00151147
15	-0.000328417	0.00159985	7.06435e-05	0.00206979	0.00032671	0.00168521	-0.000375232	0.00116956	-9.93369e-05	0.000554876
15.5	-0.000504271	0.00144954	-0.000574653	0.00217862	-0.000189327	0.00174576	-0.000462241	0.00128984	-0.000152232	0.00117518
16	-0.000674932	0.000760634	-0.000989336	0.00171651	0.000114007	0.00152689	0.000249593	0.000910976	-0.000632246	0.00147983
16.5	-0.000698705	0.00138272	-0.000965827	0.00221414	0.000316911	0.00176194	0.000774578	0.00177487	-0.000913047	0.00225681
17	-0.000451294	0.000896436	-0.000802441	0.00189702	-0.000147342	0.00100461	0.000318632	0.00141127	-0.000278475	0.00178296
17.5	-0.000294986	0.00108395	-0.000767639	0.00218776	-0.000417729	0.00126844	-8.40222e-05	0.00122296	0.000213494	0.00172966
18	-0.000554886	0.00123237	-0.00051212	0.001389	0.000557836	0.00180444	-0.000226456	0.00102036	-7.22402e-05	0.00147863
18.5	-0.000643856	0.00173816	-0.000442372	0.001034	0.00133192	0.00254122	-0.000307408	0.00129241	-0.000233831	0.00161479
19	-0.000212157	0.00121242	-0.000690525	0.000498405	0.000759425	0.00128474	-0.000108285	0.00129128	0.000300078	0.00164087
19.5	0.00013409	0.00224638	-0.00073439	0.00086841	0.000259939	0.000611131	5.32458e-05	0.00194558	0.000709848	0.00198183
20	1.68848e-05	0.00138314	-0.00047828	0.00137224	0.000267012	0.00121726	5.45031e-05	0.00118696	0.000243944	0.00145729
20.5	-0.000226468	0.000929826	-0.000182704	0.00177314	0.000245542	0.001889	4.37376e-05	0.00162879	-0.0003014	0.00129705
21	-0.000781584	0.000975823	0.000213058	0.00118742	0.000288864	0.000926428	-1.51411e-05	0.00112101	-0.000560909	0.000943401
21.5	-0.00120221	0.00135706	0.000399378	0.00111327	0.000318718	0.000707551	-6.13199e-05	0.00117116	-0.000585128	0.00159837
22	-0.000700468	0.000957034	-0.00020088	0.000693431	0.000170593	0.00117927	-5.97154e-05	0.00133197	-0.000348728	0.00105233
22.5	-0.000185935	0.000863801	-0.000670675	0.00110903	0.000116147	0.00178725	-5.85972e-05	0.00181141	-0.000305267	0.00150019
23	-0.00017323	0.000715098	-0.000493304	0.000895347	0.000240515	0.00141184	-5.92071e-05	0.000956928	-0.00033277	0.00121862
23.5	0.00229098	0.00765096	-0.000307198	0.000982217	0.000307205	0.00121047	0.00233136	0.00821624	-0.000222471	0.000960387
24	0.0129405	0.0420788	-0.000288195	0.000746524	0.000307946	0.000954425	0.0127272	0.0387056	-0.000250099	0.00067965
24.5	0.0296151	0.0936467	-0.000315515	0.0011119	0.000227014	0.00115408	0.0239627	0.0722524	-0.000402852	0.00115141
25	0.0657775	0.19917	-0.000395552	0.00123313	-0.00011394	0.00107541	0.0378571	0.115365	-0.00059102	0.0010209
25.5	0.0920292	0.27567	-0.000511064	0.0015975	-0.000341159	0.00128858	0.0629378	0.191178	-0.000645255	0.00116941
26	0.088006	0.265291	-0.000732994	0.00115091	-0.000142865	0.00121158	0.121577	0.365084	-0.000570587	0.000930212
26.5	0.0875275	0.265511	-0.00074443	0.00207063	0.000157478	0.00131871	0.164301	0.492166	-0.000667703	0.00135004
27	0.0976316	0.295695	-6.98084e-05	0.00126642	0.000585208	0.000917846	0.161724	0.48597	-0.00053392	0.00129218
27.5	0.107824	0.32563	0.000385666	0.00123039	0.000699975	0.000954843	0.162786	0.489886	-7.77653e-05	0.00120864
28	0.117813	0.355053	0.000131258	0.00102615	0.000230873	0.00105879	0.173684	0.521142	0.000151957	0.00111243
28.5	0.132689	0.385092	-8.32231e-05	0.00116256	5.28579e-06	0.0016702	0.186017	0.556594	-1.99046e-05	0.00105061
29	0.160611	0.417869	-0.000195002	0.00139813	9.14692e-06	0.00130876	0.202036	0.602834	-0.000105778	0.00103534
29.5	0.194052	0.455908	0.00301124	0.00937877	8.80601e-06	0.00139102	0.243763	0.727225	0.000122516	0.00110402
30	0.240476	0.506663	0.0158296	0.0375469	0.000289447	0.00145561	0.34843	1.04295	0.000474994	0.00104403
30.5	0.300247	0.559133	0.0441428	0.0721864	0.0190245	0.0288333	0.486058	1.44155	0.0285102	0.0303658
31	0.404565	0.609463	0.120356	0.125354	0.0897471	0.119733	0.7006	2.03413	0.134525	0.124723
31.5	0.495485	0.655954	0.226204	0.191479	0.188027	0.203042	0.862269	2.39158	0.302032	0.24319
32	0.561027	0.673008	0.413693	0.298206	0.338804	0.273996	0.906256	2.2313	0.605714	0.459229
32.5	0.645759	0.688303	0.638608	0.399583	0.517177	0.318517	0.994277	2.03959	0.963483	0.641021
33	0.734478	0.686105	0.944654	0.501887	0.767805	0.423334	1.17587	1.82385	1.40706	0.946322
33.5	0.833764	0.667819	1.17565	0.611684	1.05548	0.592266	1.38635	1.68423	1.73706	1.28549
34	0.972663	0.639628	1.22814	0.694627	1.37183	0.7771	1.6555	1.58482	1.87956	1.40898
34.5	1.11239	0.621647	1.29491	0.745709	1.67298	0.966111	1.86664	1.56613	2.05115	1.38461
35	1.19383	0.624362	1.38403	0.670459	2.00371	1.1426	1.9652	1.55416	2.27234	1.06857
35.5	1.28846	0.634432	1.44813	0.550069	2.30318	1.39342	2.01165	1.50935	2.63588	0.971436
36	1.40372	0.637885	1.48983	0.370058	2.51372	1.64049	1.96133	1.23171	3.22826	1.51395
36.5	1.49512	0.654429	1.52134	0.225224	2.6892	1.71902	1.93393	1.01694	3.89641	2.08569
37	1.57027	0.681364	1.54859	0.223982	2.88792	1.47513	1.94727	0.910592	4.66421	2.44163
37.5	1.62642	0.714131	1.59815	0.303319	3.15814	1.37853	2.0737	0.950752	5.17972	2.61687
38	1.66923	0.745183	1.67717	0.389632	3.45522	1.44852	2.39269	1.25598	5.27062	2.3777
38.5	1.7073	0.770458	1.76411	0.480988	3.67381	1.68301	2.78523	1.61519	5.19074	2.14402
39	1.74784	0.777192	1.85929	0.560498	3.68027	1.71759	3.29777	2.04007	4.89216	1.76504
39.5	1.79859	0.774797	1.97216	0.642219	3.58904	1.62258	3.69132	2.3051	4.56674	1.72556
40	1.86307	0.746395	2.11115	0.724333	3.43783	1.4195	3.89878	2.34223	4.20521	1.67191
40.5	1.92916	0.721007	2.24829	0.7855	3.26465	1.36311	3.93362	2.38156	3.8466	1.57032
41	1.98971	0.690428	2.3757	0.818897	3.06775	1.28586	3.70955	2.164	3.4963	1.27449
41.5	2.03226	0.668101	2.46632	0.811977	2.88026	1.18029	3.46418	1.90771	3.22462	1.11619
42	2.05233	0.642827	2.50055	0.752759	2.70936	0.99787	3.18818	1.5397	3.02079	1.05938
42.5	2.05958	0.615641	2.51839	0.681911	2.57497	0.834545	2.96766	1.17274	2.83489	0.993355
43	2.05242	0.594348	2.5072	0.602822	2.49342	0.6977	2.82378	0.805044	2.71835	0.928661
43.5	2.04495	0.576456	2.49129	0.522036	2.44044	0.575044	2.68477	0.550399	2.62603	0.833579
44	2.04325	0.555014	2.46775	0.436018	2.42822	0.457897	2.55224	0.447024	2.58859	0.747399
44.5	2.04645	0.533063	2.45322	0.35867	2.44221	0.362161	2.47259	0.386179	2.58439	0.669428
45	2.05917	0.5021	2.45012	0.290126	2.48125	0.281257	2.46022	0.343162	2.6203	0.594505
45.5	2.07652	0.473345	2.45147	0.240499	2.53164	0.222734	2.48598	0.307409	2.66125	0.515293
46	2.09568	0.449407	2.46107	0.206005	2.59223	0.18458	2.55836	0.269197	2.71416	0.442978
46.5	2.1164	0.430946	2.4735	0.184879	2.65476	0.170914	2.69799	0.274541	2.76762	0.40402
47	2.13667	0.418381	2.48952	0.170377	2.71621	0.169998	2.91659	0.629898	2.80885	0.366866
47.5	2.15713	0.407805	2.50403	0.163659	2.7668	0.171029	3.11771	1.04751	2.85587	0.346248
48	2.17772	0.397894	2.5182	0.160253	2.80399	0.170687	3.29911	1.45656	2.90101	0.323827
48.5	2.1985	0.390462	2.52914	0.1589	2.82973	0.16437	3.35851	1.55208	2.94718	0.310881
49	2.2174	0.38354	2.53761	0.158051	2.84772	0.159966	3.28574	1.30478	2.99137	0.302834
49.5	2.23816	0.365967	2.54517	0.158446	2.86292	0.153647	3.2068	1.05083	3.02483	0.296972
50	2.2616	0.33731	2.55193	0.15961	2.87687	0.144766	3.12143	0.792532	3.0459	0.292064
50.5	2.28356	0.309704	2.55907	0.162033	2.88945	0.140777	3.0532	0.587726	3.06162	0.289644
51	2.30461	0.283595	2.56659	0.165588	2.89835	0.141378	3.00209	0.441645	3.07157	0.291207
51.5	2.32321	0.259781	2.57458	0.16962	2.90431	0.149085	2.96107	0.346652	3.07374	0.293453
52	2.34066	0.239309	2.58297	0.174572	2.90699	0.160521	2.92975	0.308383	3.06873	0.294997
52.5	2.35744	0.223727	2.59103	0.179517	2.90371	0.170187	2.90944	0.315445	3.0485	0.286067
53	2.37286	0.211317	2.59837	0.18377	2.89347	0.175324	2.8993	0.335561	3.01456	0.267338
53.5	2.38584	0.200449	2.60487	0.186456	2.87658	0.176087	2.89262	0.343197	2.97664	0.247356
54	2.39784	0.192005	2.61022	0.187306	2.85572	0.177348	2.889	0.335183	2.93484	0.227764
54.5	2.40849	0.185527	2.61353	0.186817	2.83426	0.181666	2.88044	0.314346	2.89371	0.212065
55	2.41785	0.180313	2.61461	0.185099	2.81326	0.190585	2.86767	0.28554	2.85314	0.198
55.5	2.42511	0.175081	2.61318	0.182264	2.79279	0.200646	2.8547	0.260242	2.81749	0.184139
56	2.43095	0.169889	2.60969	0.178907	2.77281	0.210654	2.84156	0.242741	2.7867	0.170408
56.5	2.43522	0.162233	2.60507	0.1772	2.75637	0.22117	2.82933	0.237665	2.76277	0.160611
57	2.44004	0.155301	2.59978	0.176964	2.74238	0.232065	2.81781	0.240685	2.74417	0.1546
57.5	2.44372	0.148005	2.59397	0.178938	2.73288	0.244568	2.80794	0.244219	2.73125	0.153618
58	2.44728	0.141963	2.58833	0.182987	2.72635	0.258352	2.79931	0.246076	2.72183	0.156695
58.5	2.44918	0.137511	2.58386	0.189591	2.72336	0.270624	2.79698	0.252574	2.71754	0.163532
59	2.44981	0.134746	2.58046	0.198098	2.72326	0.281859	2.79921	0.262613	2.71728	0.173507
59.5	2.44748	0.134379	2.57943	0.205415	2.72757	0.289818	2.80459	0.273525	2.72086	0.185502
60	2.44367	0.137207	2.57995	0.212067	2.73512	0.295582	2.81214	0.284911	2.72754	0.198703
60.5	2.43842	0.14302	2.58116	0.219299	2.74539	0.301096	2.82165	0.293703	2.7362	0.211661
61	2.43186	0.152231	2.58294	0.226986	2.75734	0.306388	2.83247	0.300746	2.74612	0.224498
61.5	2.42451	0.164855	2.58532	0.235007	2.77057	0.313945	2.84286	0.303478	2.75451	0.233381
62	2.41739	0.180131	2.5881	0.243249	2.784	0.32252	2.85298	0.303695	2.76164	0.240493
62.5	2.41073	0.198113	2.59129	0.251754	2.79565	0.330685	2.85897	0.295199	2.76437	0.242541
63	2.40491	0.217704	2.59482	0.26047	2.80624	0.338673	2.86242	0.282055	2.76385	0.242617
63.5	2.40053	0.236929	2.59876	0.269661	2.81413	0.345084	2.86188	0.267226	2.76055	0.240303
64	2.39819	0.254692	2.60281	0.279156	2.8206	0.350748	2.85898	0.252064	2.75492	0.237722
64.5	2.39793	0.269461	2.60694	0.288064	2.82594	0.355308	2.8532	0.239426	2.74851	0.233282
65	2.39945	0.28184	2.61095	0.29666	2.83065	0.359346	2.8458	0.228515	2.7412	0.228759
65.5	2.40295	0.291825	2.61527	0.30358	2.83394	0.363782	2.83743	0.221139	2.73346	0.223551
66	2.40804	0.300784	2.61985	0.309634	2.83648	0.36855	2.82854	0.215757	2.72539	0.218344
66.5	2.41521	0.308229	2.62553	0.313062	2.83894	0.373106	2.82074	0.214594	2.71719	0.212218
67	2.42354	0.314517	2.63184	0.315187	2.8412	0.377516	2.8135	0.215609	2.7088	0.205923
67.5	2.43238	0.3188	2.63825	0.317825	2.84326	0.382326	2.80759	0.21798	2.69984	0.200899
68	2.44187	0.322098	2.64451	0.320811	2.84529	0.387442	2.80234	0.221291	2.69069	0.19667
68.5	2.45284	0.323305	2.64967	0.323286	2.84595	0.391995	2.79724	0.226679	2.68211	0.190996
69	2.4649	0.323022	2.65446	0.325561	2.84603	0.396401	2.7922	0.233348	2.67381	0.184853
69.5	2.47746	0.321186	2.65953	0.327499	2.84551	0.399399	2.78749	0.239156	2.66396	0.17747
70	2.49031	0.318656	2.66476	0.32936	2.84466	0.401726	2.78292	0.244735	2.65334	0.170522
70.5	2.50345	0.315447	2.66911	0.329697	2.84318	0.402611	2.77791	0.249209	2.64318	0.164624
71	2.51629	0.312602	2.67308	0.329482	2.84126	0.402747	2.7727	0.253376	2.63319	0.159678
71.5	2.52838	0.309782	2.67703	0.32857	2.83733	0.401918	2.76462	0.255559	2.62317	0.156111
72	2.5402	0.306583	2.68101	0.327457	2.83267	0.400848	2.75538	0.257083	2.61247	0.154296
72.5	2.55152	0.302343	2.68454	0.32582	2.82702	0.398357	2.74612	0.257486	2.60263	0.152997
73	2.5624	0.297971	2.68789	0.324061	2.82102	0.395416	2.73686	0.257501	2.59316	0.152284
73.5	2.57168	0.292862	2.69076	0.322263	2.81445	0.391075	2.7272	0.257067	2.58368	0.152801
74	2.58039	0.287462	2.69351	0.320535	2.80774	0.386361	2.71739	0.256543	2.57382	0.154471
74.5	2.58893	0.283135	2.69613	0.318538	2.80073	0.381139	2.70982	0.256916	2.56456	0.15714
75	2.59729	0.27936	2.69871	0.316562	2.79357	0.375746	2.70304	0.257665	2.55547	0.160541
75.5	2.60274	0.275051	2.70017	0.314396	2.78549	0.370284	2.69662	0.25793	2.54716	0.162431
76	2.60733	0.270385	2.70126	0.312301	2.77699	0.364793	2.69033	0.258055	2.53903	0.163914
76.5	2.61206	0.265998	2.70158	0.310396	2.7657	0.357245	2.68348	0.258089	2.53167	0.164438
77	2.61687	0.261773	2.70165	0.308719	2.75345	0.349084	2.67646	0.258116	2.52457	0.164692
77.5	2.61927	0.257466	2.69994	0.307097	2.73955	0.340272	2.66886	0.258013	2.51804	0.165388
78	2.62109	0.253125	2.69754	0.305898	2.72541	0.331754	2.66109	0.2579	2.51145	0.166404
78.5	2.62181	0.248837	2.69388	0.303946	2.7098	0.322971	2.65346	0.257718	2.50373	0.166692
79	2.62227	0.244582	2.68994	0.301864	2.69371	0.314387	2.64586	0.257531	2.49572	0.166778
79.5	2.62083	0.240538	2.68433	0.300861	2.6753	0.305805	2.63704	0.256834	2.48846	0.169124
80	2.61895	0.236699	2.67816	0.30055	2.65617	0.297674	2.62789	0.256036	2.48121	0.172261
80.5	2.61552	0.232837	2.67187	0.300396	2.63506	0.290452	2.61851	0.255894	2.47243	0.175318
81	2.61173	0.229187	2.66524	0.301099	2.61358	0.284222	2.60906	0.255968	2.46341	0.178358
81.5	2.60565	0.225689	2.65642	0.301959	2.59007	0.277872	2.59877	0.256111	2.45437	0.182395
82	2.59888	0.222936	2.64688	0.303576	2.56615	0.272454	2.58829	0.256425	2.44536	0.186775
82.5	2.5898	0.221377	2.63551	0.306023	2.54031	0.269601	2.57655	0.258227	2.43548	0.191956
83	2.5801	0.220933	2.62354	0.309355	2.51421	0.268403	2.56453	0.260447	2.4255	0.197448
83.5	2.56863	0.221468	2.60819	0.313177	2.48647	0.267503	2.55147	0.263648	2.4148	0.204941
84	2.55639	0.22331	2.59149	0.318728	2.4581	0.267802	2.53821	0.267214	2.40389	0.21335
84.5	2.54052	0.226049	2.57289	0.324136	2.42668	0.270688	2.52252	0.272192	2.39087	0.22435
85	2.52366	0.230638	2.55348	0.330878	2.39455	0.275239	2.50637	0.277634	2.37755	0.236075
85.5	2.50405	0.237269	2.53201	0.338234	2.35976	0.283726	2.48919	0.2834	2.3624	0.249313
86	2.48272	0.247883	2.50833	0.350146	2.32477	0.293786	2.47183	0.289539	2.34659	0.263622
86.5	2.45668	0.259505	2.48038	0.361688	2.28662	0.304322	2.45194	0.297272	2.32826	0.278954
87	2.42947	0.273165	2.45164	0.37399	2.2478	0.31609	2.43164	0.305503	2.30934	0.295041
87.5	2.39824	0.288594	2.41823	0.387479	2.20362	0.331484	2.40719	0.315521	2.28733	0.313337
88	2.36561	0.306965	2.3833	0.403788	2.15869	0.348365	2.38211	0.326105	2.26439	0.332958
88.5	2.3267	0.328491	2.34363	0.419867	2.10934	0.370674	2.35354	0.338197	2.24039	0.354204
89	2.28647	0.353577	2.30268	0.437935	2.05937	0.394357	2.32448	0.350818	2.21598	0.376345
89.5	2.24118	0.379853	2.25695	0.456919	2.00595	0.417687	2.28823	0.368238	2.18988	0.39934
90	2.19456	0.408567	2.21062	0.476674	1.95214	0.441605	2.2511	0.386607	2.16311	0.423415
90.5	2.14022	0.440331	2.1577	0.498056	1.89225	0.466591	2.21121	0.406164	2.13428	0.449273
91	2.08502	0.473714	2.10366	0.521085	1.83177	0.49206	2.17101	0.426197	2.10499	0.475904
91.5	2.02513	0.507981	2.04095	0.543304	1.76674	0.516065	2.12453	0.4496	2.07275	0.503979
92	1.96486	0.543176	1.97752	0.565928	1.70128	0.540477	2.07743	0.473663	2.03884	0.534694
92.5	1.89807	0.577966	1.90916	0.587812	1.63113	0.563295	2.02374	0.50168	2.00085	0.568401
93	1.83058	0.613676	1.84026	0.610629	1.56044	0.586631	1.96946	0.530346	1.96345	0.601017
93.5	1.7569	0.649458	1.7654	0.632057	1.48215	0.608427	1.90726	0.562706	1.92344	0.633163
94	1.68097	0.688794	1.68918	0.655886	1.40355	0.630141	1.84447	0.595752	1.88299	0.665938
94.5	1.59665	0.724679	1.60335	0.679984	1.32175	0.647954	1.77972	0.627303	1.83937	0.701261
95	1.51312	0.758835	1.51788	0.703429	1.23967	0.666131	1.71485	0.659014	1.79519	0.737616
95.5	1.42836	0.788757	1.42911	0.724786	1.15518	0.674948	1.64297	0.688697	1.74352	0.776874
96	1.34416	0.818025	1.34052	0.746716	1.07063	0.683758	1.57073	0.718754	1.69136	0.816758
96.5	1.26302	0.831708	1.24952	0.76046	0.989356	0.681224	1.49656	0.74529	1.63836	0.854822
97	1.18261	0.844541	1.15881	0.774715	0.908105	0.678896	1.42232	0.772012	1.58582	0.892378
97.5	1.10282	0.84228	1.07387	0.780595	0.829607	0.665902	1.33982	0.800401	1.53355	0.923226
98	1.02349	0.839718	0.989527	0.787243	0.751212	0.653647	1.25706	0.829121	1.48164	0.953929
98.5	0.943691	0.82331	0.904135	0.784987	0.680047	0.629478	1.17832	0.849659	1.431	0.97783
99	0.864075	0.80728	0.818837	0.784538	0.609025	0.606515	1.09965	0.870454	1.38058	1.00217
99.5	0.79501	0.773123	0.739634	0.779467	0.54295	0.576468	1.02405	0.882906	1.33431	1.01705
100	0.725964	0.740481	0.66047	0.777178	0.476907	0.547338	0.948482	0.895889	1.28802	1.03313

## Sheet: KFM 
time	0.15	0.15	0.3	0.3	0.45	0.45	0.6	0.6	0.75	0.75
	Mean	SD	Mean	SD	Mean	SD	Mean	SD	Mean	SD
0.5	0.00386053	0.0275411	0.0158929	0.024891	-0.00252279	0.0185525	-0.00511982	0.031521	-0.0015006	0.0278175
1	0.0058732	0.0220528	0.0171647	0.0192488	0.00204569	0.0175589	0.000229245	0.0248402	0.00239962	0.0224209
1.5	0.00817481	0.0178939	0.0185085	0.0148052	0.00661337	0.0169279	0.00548941	0.0196174	0.00627418	0.0180915
2	0.011944	0.0151569	0.0206749	0.0124212	0.0106978	0.0155626	0.0102099	0.0169336	0.0101491	0.0149398
2.5	0.0171116	0.0141192	0.0232643	0.0130831	0.0149928	0.0140666	0.0141236	0.0168845	0.0140319	0.0125129
3	0.0246083	0.0134047	0.0281043	0.0153403	0.0180296	0.0111742	0.0161032	0.0183737	0.0179168	0.0114005
3.5	0.0299147	0.0151392	0.0326218	0.0182238	0.0218662	0.0115478	0.0171473	0.0221557	0.0219522	0.0140981
4	0.032914	0.0186485	0.0371441	0.0227086	0.0270877	0.0130806	0.0174711	0.0259357	0.0262257	0.0175474
4.5	0.0380225	0.0219172	0.0409018	0.0277205	0.0317151	0.0176117	0.0195395	0.0305293	0.0296492	0.0222032
5	0.0448978	0.0253091	0.0432174	0.0317536	0.0341447	0.0228244	0.0211114	0.0371892	0.0318121	0.0268088
5.5	0.0498456	0.0290849	0.0462343	0.0353816	0.0369933	0.0263	0.0206964	0.0413657	0.0333287	0.0305086
6	0.0535498	0.0327308	0.0492622	0.038447	0.0407059	0.0275909	0.0203256	0.0443804	0.0344601	0.0335961
6.5	0.057462	0.0348431	0.051541	0.0396992	0.0422962	0.030197	0.0207885	0.0483418	0.0368493	0.0358428
7	0.0604635	0.0378775	0.0543987	0.0385962	0.042438	0.034174	0.0222649	0.0524323	0.0387387	0.038089
7.5	0.0618263	0.0421315	0.0565968	0.0390776	0.044497	0.0360157	0.0227959	0.0559694	0.039934	0.0402043
8	0.063885	0.0439191	0.057254	0.0417837	0.0473858	0.0368184	0.0225524	0.0592632	0.0411272	0.0409563
8.5	0.0673158	0.0437178	0.0572223	0.0442913	0.0482111	0.0364993	0.0226006	0.0612792	0.0395848	0.0407932
9	0.0691965	0.0460205	0.0576884	0.0463306	0.0479236	0.0359598	0.0230126	0.0602729	0.0380591	0.0405691
9.5	0.0698765	0.0486073	0.0576098	0.0462879	0.0473369	0.0348805	0.0217521	0.0601791	0.0381491	0.0395221
10	0.0689181	0.0475957	0.05637	0.0442688	0.04597	0.035329	0.0201112	0.0636078	0.0361815	0.0392307
10.5	0.0664858	0.0467866	0.054918	0.0435212	0.045885	0.0365212	0.0184839	0.0654033	0.0324544	0.0401892
11	0.0658894	0.0467878	0.0525104	0.043	0.0456241	0.0364107	0.0162872	0.0649767	0.0286603	0.0395857
11.5	0.0656687	0.0460744	0.050221	0.0401894	0.0413539	0.0364774	0.0155183	0.0658336	0.0240537	0.0371264
12	0.0626419	0.0450849	0.0478504	0.0364315	0.0375804	0.0347599	0.0134836	0.0659078	0.0188082	0.0336086
12.5	0.0581473	0.043569	0.0451452	0.0343728	0.0355473	0.0323253	0.00995108	0.0648855	0.0145501	0.0321523
13	0.0539728	0.0421663	0.0428164	0.0324954	0.0323677	0.0328186	0.00658173	0.0641146	0.00997753	0.031686
13.5	0.0499732	0.0409392	0.0391448	0.0295607	0.0278463	0.0343874	0.00314415	0.0636191	0.00228213	0.0297327
14	0.0441907	0.0388172	0.0337843	0.0284497	0.0223617	0.0347413	0.000309559	0.0633696	-0.00692294	0.0303482
14.5	0.0386835	0.03672	0.0281291	0.0279825	0.016644	0.0360404	-0.00263075	0.0630968	-0.0139873	0.0325066
15	0.0342117	0.035559	0.0227385	0.0256925	0.0109883	0.0389578	-0.00763475	0.0628286	-0.021792	0.0335209
15.5	0.028453	0.034115	0.0177176	0.0229267	0.00603919	0.0431117	-0.0139138	0.0625389	-0.030268	0.0359807
16	0.0215365	0.0332812	0.0112213	0.0238682	0.000160304	0.0471654	-0.019284	0.0629527	-0.0371399	0.0407213
16.5	0.014794	0.034585	0.00539668	0.0276537	-0.00694235	0.0522029	-0.0241772	0.0641531	-0.0457725	0.0462526
17	0.00825079	0.0373277	-0.000830813	0.0323632	-0.0136509	0.0571496	-0.0309228	0.0650472	-0.0554906	0.0504814
17.5	0.000959935	0.0408686	-0.00777609	0.0377883	-0.0210068	0.0618318	-0.0359748	0.0653759	-0.0637459	0.0552805
18	-0.00600438	0.0440292	-0.0142214	0.0431436	-0.0303155	0.0644613	-0.0398347	0.0665767	-0.0727146	0.0595938
18.5	-0.0125354	0.048393	-0.0222423	0.048949	-0.0385131	0.0675528	-0.0457183	0.0681856	-0.0822498	0.0633416
19	-0.0193066	0.0529497	-0.0297923	0.0550627	-0.044709	0.072939	-0.0515101	0.0706298	-0.0902457	0.0674585
19.5	-0.0262482	0.0572448	-0.0358692	0.0621375	-0.0516612	0.0790063	-0.0574478	0.0753746	-0.0974153	0.0737565
20	-0.0344592	0.0608294	-0.0425329	0.0682273	-0.0590003	0.0846747	-0.0643236	0.0805508	-0.105083	0.0795901
20.5	-0.0425629	0.064171	-0.04984	0.072752	-0.0654627	0.088022	-0.0717546	0.0818407	-0.11231	0.0825059
21	-0.0488434	0.0682465	-0.0584124	0.0789623	-0.0728099	0.0896348	-0.0784868	0.0841269	-0.11788	0.0855267
21.5	-0.0544546	0.0731027	-0.0665133	0.085433	-0.0800362	0.0923749	-0.0851911	0.0887004	-0.124147	0.0895473
22	-0.059891	0.0794688	-0.0725578	0.090477	-0.0875487	0.0965459	-0.0930595	0.092671	-0.130637	0.0931827
22.5	-0.0652798	0.0861276	-0.0783052	0.0959158	-0.0982752	0.100724	-0.0996472	0.0950449	-0.134559	0.0954846
23	-0.0704997	0.0886662	-0.0843115	0.100377	-0.119615	0.116007	-0.104549	0.0977024	-0.136558	0.0969072
23.5	-0.0761018	0.0899509	-0.0897313	0.104249	-0.11781	0.107579	-0.108522	0.101467	-0.138332	0.0990711
24	-0.0799074	0.0923358	-0.0956264	0.108309	-0.0749556	0.156535	-0.111931	0.104672	-0.139277	0.101417
24.5	-0.0834579	0.0979208	-0.101382	0.110841	0.0126985	0.403808	-0.115865	0.106775	-0.139073	0.103159
25	-0.0914249	0.105571	-0.104765	0.112354	0.137521	0.785525	-0.120769	0.109296	-0.14119	0.103377
25.5	-0.0868933	0.10329	-0.107347	0.114376	0.162189	0.874702	-0.123968	0.111902	-0.142787	0.102702
26	-0.0438326	0.164311	-0.111077	0.11623	0.180598	0.829089	-0.126297	0.112831	-0.0996213	0.142383
26.5	-0.0021043	0.280284	-0.113979	0.116944	0.0477391	0.359471	-0.129292	0.111578	-0.036151	0.305151
27	0.0357651	0.396352	-0.116448	0.118196	-0.0847866	0.512527	-0.132142	0.111172	0.0825442	0.598392
27.5	0.0208804	0.402264	-0.118477	0.119274	-0.142902	0.841633	-0.134748	0.111821	0.203368	0.796076
28	-0.0999506	0.139507	-0.120646	0.116881	-0.253855	1.2795	-0.137614	0.111082	0.430715	1.04921
28.5	-0.195213	0.288201	-0.121354	0.113071	-0.757539	1.9105	-0.139621	0.108945	0.614708	1.3085
29	-0.241983	0.518514	-0.108688	0.110086	-1.28733	2.88695	-0.139229	0.105345	0.581078	1.29927
29.5	-0.215859	0.799348	-0.0776706	0.159071	-1.85098	4.07473	-0.137213	0.101011	0.644307	1.67868
30	-0.232766	0.951189	-0.0584522	0.349089	-2.37124	4.74048	-0.126398	0.0926143	0.480679	2.58287
30.5	-0.213671	1.06183	-0.085895	0.491088	-2.79159	5.28434	0.0150343	0.210438	-0.0219752	3.75297
31	-0.214994	1.13367	-0.167433	0.67174	-3.00485	5.95944	0.154575	0.521038	-0.923487	4.84938
31.5	-0.435004	1.07933	-0.335645	0.766063	-2.6686	6.13507	0.403466	0.997621	-1.70618	5.59346
32	-0.610377	1.01883	-0.51037	1.23572	-2.01887	5.69311	0.662479	1.65843	-2.4896	5.89703
32.5	-0.804805	1.0758	-0.562566	1.79262	-1.03596	4.3013	0.738802	2.09905	-2.96035	5.35167
33	-0.952463	1.19601	-0.708764	2.26572	-0.300739	3.05254	0.565595	2.63907	-3.5409	5.00595
33.5	-1.00559	1.38146	-1.01914	2.43574	0.135	2.51957	0.112566	3.06257	-3.78395	4.50215
34	-1.08515	1.42416	-1.31636	2.56019	0.223696	2.71082	-0.619449	3.35867	-3.75206	4.61921
34.5	-1.19756	1.36423	-1.70333	2.53825	-0.239558	2.98854	-1.47881	3.50371	-3.63588	4.83192
35	-1.32115	1.25907	-1.96822	2.39614	-1.08612	3.17662	-2.3105	3.47419	-3.36064	4.01773
35.5	-1.56808	0.957833	-2.07351	2.39174	-1.88543	3.10297	-3.10371	3.76103	-2.8373	3.70875
36	-1.80035	0.750709	-2.19667	2.09772	-2.29978	2.78927	-3.53333	3.36041	-2.52389	3.96406
36.5	-2.03013	0.662903	-2.17147	1.72904	-2.44579	2.49756	-3.70975	2.8676	-1.99722	3.90274
37	-2.23726	0.686544	-2.13358	1.29264	-2.53245	2.23833	-3.83175	2.74917	-1.40112	3.60538
37.5	-2.36787	0.740451	-1.99738	0.906617	-2.59386	2.27377	-3.76037	2.96848	-0.711782	3.06568
38	-2.42356	0.807487	-1.82026	0.739152	-2.8796	2.57861	-3.233	3.32061	-0.300241	2.81664
38.5	-2.37185	0.883477	-1.68721	0.728106	-3.06132	2.72728	-2.46791	3.87512	-0.10118	2.87528
39	-2.23798	0.92759	-1.54344	0.789846	-3.15196	3.21401	-1.60803	4.2254	0.0592395	2.83305
39.5	-2.08224	0.955327	-1.49509	0.834628	-3.0753	3.82247	-0.939329	3.45751	0.181124	2.73549
40	-1.89202	0.856432	-1.45906	0.866288	-2.68228	3.83366	-0.393317	2.85172	0.20281	2.57126
40.5	-1.72504	0.77906	-1.43581	0.867304	-2.09785	3.52646	-0.0998413	2.39378	0.177252	2.45655
41	-1.59129	0.739754	-1.40047	0.843148	-1.51494	2.899	0.0805318	2.2611	0.089638	2.48727
41.5	-1.49201	0.780969	-1.35416	0.806881	-0.981356	2.14803	0.208846	2.11518	-0.0246903	2.65681
42	-1.36818	0.793537	-1.28495	0.76226	-0.596845	1.64788	0.087583	2.15581	-0.176234	2.95135
42.5	-1.21759	0.768658	-1.21397	0.690832	-0.331376	1.33901	-0.0791953	2.3809	-0.39207	3.35452
43	-1.05771	0.713587	-1.13139	0.691366	-0.152224	1.246	-0.251389	2.61492	-0.570856	3.69833
43.5	-0.912126	0.645237	-1.01767	0.720591	-0.0535528	1.1933	-0.335008	2.65773	-0.67571	3.86118
44	-0.8091	0.57326	-0.926911	0.773789	-0.00709379	1.16683	-0.267885	2.39754	-0.732536	3.94602
44.5	-0.747121	0.480486	-0.823251	0.827449	-0.0152476	1.07623	-0.0471074	1.77977	-0.645767	3.69338
45	-0.709543	0.413741	-0.758097	0.858769	-0.0150493	1.00497	0.26404	1.36166	-0.530378	3.44319
45.5	-0.682794	0.367557	-0.703906	0.895759	-0.0421559	0.960172	0.389891	1.40812	-0.37909	3.09059
46	-0.686416	0.354759	-0.666125	0.936569	-0.0461842	0.956134	0.494156	1.53596	-0.233462	2.75129
46.5	-0.707224	0.367437	-0.638513	0.965358	-0.0305855	0.978367	0.516761	1.58654	-0.151611	2.5006
47	-0.730579	0.398917	-0.614419	0.986317	-0.017821	1.00462	0.544797	1.59847	-0.0694321	2.27193
47.5	-0.751539	0.437705	-0.59126	0.995504	0.0203432	1.00422	0.544836	1.56993	-0.00896428	2.15744
48	-0.769652	0.484258	-0.564108	1.00121	0.051068	0.982743	0.525742	1.51708	0.0525069	2.07296
48.5	-0.783385	0.53374	-0.530401	0.998242	0.0954414	0.947324	0.513781	1.45646	0.0882552	2.03606
49	-0.781469	0.564647	-0.490231	0.994327	0.122362	0.895906	0.49286	1.39727	0.126296	2.02211
49.5	-0.773867	0.585805	-0.45176	0.978662	0.144623	0.861065	0.478065	1.34096	0.150298	2.02173
50	-0.761218	0.595154	-0.418153	0.958209	0.155432	0.842255	0.470235	1.2986	0.169636	2.02965
50.5	-0.749092	0.598997	-0.394533	0.931834	0.162442	0.83636	0.482823	1.27485	0.195561	2.03403
51	-0.739876	0.600385	-0.381882	0.901699	0.168231	0.844241	0.513723	1.26787	0.22986	2.04779
51.5	-0.73521	0.600283	-0.369425	0.875223	0.163343	0.850111	0.551428	1.26934	0.268363	2.06078
52	-0.730804	0.599623	-0.358108	0.846875	0.157462	0.860386	0.591527	1.2755	0.299826	2.07275
52.5	-0.72439	0.594471	-0.338183	0.821533	0.148898	0.87502	0.637657	1.27975	0.325363	2.08224
53	-0.717913	0.588225	-0.318231	0.795337	0.153741	0.888177	0.683206	1.27982	0.334748	2.07265
53.5	-0.712525	0.577276	-0.291495	0.77162	0.176736	0.907482	0.731134	1.25911	0.342792	2.06098
54	-0.707075	0.565796	-0.268814	0.751197	0.222169	0.917608	0.779048	1.23457	0.344274	2.04605
54.5	-0.697768	0.555041	-0.246077	0.736389	0.275529	0.926528	0.817879	1.19685	0.34806	2.03332
55	-0.686614	0.544105	-0.231	0.7284	0.333745	0.929188	0.854979	1.16618	0.345912	2.03431
55.5	-0.672473	0.53643	-0.214204	0.728531	0.389555	0.922773	0.880451	1.14166	0.341858	2.03395
56	-0.657283	0.52894	-0.203925	0.733277	0.43251	0.917187	0.901049	1.12384	0.330314	2.03325
56.5	-0.640657	0.524758	-0.190321	0.744535	0.462645	0.909518	0.912017	1.11462	0.315971	2.03141
57	-0.626229	0.520922	-0.177389	0.761791	0.485966	0.903122	0.927934	1.11576	0.300815	2.02201
57.5	-0.612686	0.517408	-0.160389	0.783571	0.50825	0.909619	0.941281	1.12318	0.290076	2.0126
58	-0.602024	0.516561	-0.140578	0.808106	0.530467	0.919038	0.952096	1.13104	0.280854	1.9962
58.5	-0.589395	0.515428	-0.117223	0.835921	0.55572	0.943235	0.962548	1.14735	0.274061	1.98059
59	-0.577384	0.515696	-0.0918368	0.860558	0.576215	0.968947	0.970192	1.16876	0.263481	1.96272
59.5	-0.564375	0.517705	-0.0699351	0.881641	0.583875	0.974106	0.962974	1.18318	0.252016	1.94395
60	-0.552389	0.519358	-0.049604	0.900726	0.589088	0.976523	0.953381	1.1935	0.238843	1.9264
60.5	-0.542963	0.521604	-0.0346468	0.915441	0.584604	0.953531	0.933409	1.19541	0.225125	1.91054
61	-0.53551	0.525197	-0.0250848	0.930771	0.58065	0.929349	0.911829	1.19514	0.210786	1.89507
61.5	-0.532918	0.533303	-0.0179664	0.943806	0.576713	0.902061	0.88997	1.1917	0.197827	1.87942
62	-0.533494	0.544585	-0.012514	0.957853	0.572794	0.879132	0.867025	1.1901	0.18294	1.86444
62.5	-0.535803	0.557234	-0.00726687	0.970949	0.571009	0.866225	0.8477	1.19001	0.168214	1.85156
63	-0.540629	0.571746	-0.0032195	0.983737	0.571364	0.857455	0.832995	1.19768	0.154453	1.84054
63.5	-0.545227	0.584702	0.00065969	0.994298	0.571252	0.855579	0.82178	1.20361	0.138627	1.83349
64	-0.550473	0.594217	0.0019416	0.999822	0.570329	0.85636	0.813293	1.21053	0.126308	1.8279
64.5	-0.556323	0.604251	0.00237424	1.00281	0.570035	0.867242	0.805302	1.21326	0.113567	1.83133
65	-0.562191	0.607715	0.00184609	1.00165	0.566636	0.879876	0.796614	1.21582	0.102471	1.83511
65.5	-0.569117	0.612206	-0.00109244	0.997256	0.562935	0.895919	0.785112	1.21741	0.0912339	1.84666
66	-0.578567	0.61438	-0.00509876	0.990949	0.556418	0.90866	0.772165	1.21962	0.0788073	1.85961
66.5	-0.588833	0.616437	-0.0128887	0.987109	0.548125	0.915655	0.759526	1.22275	0.0646003	1.87841
67	-0.604829	0.620981	-0.0243654	0.98459	0.537441	0.920701	0.746299	1.22614	0.0503102	1.90107
67.5	-0.62262	0.625424	-0.0396404	0.98333	0.524046	0.921626	0.730243	1.23065	0.0345446	1.92716
68	-0.64498	0.631887	-0.0584121	0.981537	0.509669	0.922179	0.713487	1.23617	0.0152282	1.95467
68.5	-0.670632	0.63809	-0.0808162	0.980843	0.492511	0.922989	0.695008	1.24355	-0.00333309	1.98063
69	-0.700211	0.643671	-0.108059	0.976245	0.472178	0.926854	0.675092	1.25191	-0.0229796	2.00492
69.5	-0.731743	0.650399	-0.138678	0.969749	0.451058	0.935318	0.653339	1.26151	-0.0409749	2.0265
70	-0.764032	0.656523	-0.174318	0.956304	0.428402	0.944825	0.63124	1.27098	-0.0586055	2.04561
70.5	-0.7968	0.6621	-0.211648	0.944762	0.403909	0.95526	0.608333	1.27987	-0.0804767	2.05942
71	-0.829607	0.665628	-0.247494	0.936759	0.377423	0.964424	0.583606	1.28614	-0.103903	2.06856
71.5	-0.862298	0.667624	-0.284419	0.935101	0.349349	0.972522	0.557731	1.29193	-0.126757	2.07609
72	-0.89617	0.669194	-0.31935	0.935102	0.318679	0.978198	0.530667	1.29583	-0.148548	2.08064
72.5	-0.930722	0.669913	-0.355263	0.938293	0.287974	0.9819	0.500922	1.29711	-0.169601	2.0862
73	-0.966698	0.670586	-0.391493	0.939706	0.25358	0.984329	0.469237	1.2983	-0.191719	2.08938
73.5	-1.00444	0.671015	-0.4351	0.92936	0.219571	0.986754	0.434853	1.30024	-0.21306	2.09204
74	-1.04343	0.671275	-0.481267	0.916003	0.182433	0.986685	0.399153	1.3019	-0.235927	2.0929
74.5	-1.08368	0.671203	-0.531746	0.8973	0.144767	0.985435	0.360499	1.30386	-0.259906	2.09266
75	-1.12372	0.670664	-0.581518	0.881858	0.104778	0.982453	0.318863	1.30534	-0.285022	2.09013
75.5	-1.1635	0.667874	-0.631067	0.868746	0.0646871	0.978891	0.275378	1.30625	-0.312819	2.08553
76	-1.2044	0.665823	-0.677765	0.86221	0.0235547	0.975106	0.230959	1.30645	-0.340552	2.07757
76.5	-1.24655	0.663075	-0.724768	0.855766	-0.018616	0.971535	0.186231	1.30652	-0.368034	2.06785
77	-1.28964	0.661287	-0.775047	0.842369	-0.0614056	0.967622	0.141045	1.30626	-0.395007	2.05803
77.5	-1.33332	0.659064	-0.825376	0.828319	-0.104305	0.96318	0.094128	1.30614	-0.421335	2.04874
78	-1.37742	0.65702	-0.875608	0.813204	-0.147596	0.958498	0.0466676	1.30633	-0.44769	2.03932
78.5	-1.42171	0.653348	-0.92443	0.799544	-0.190154	0.951857	-0.000909682	1.30598	-0.474007	2.02971
79	-1.46602	0.64971	-0.972862	0.786254	-0.231652	0.94438	-0.0489262	1.30463	-0.501154	2.01946
79.5	-1.51103	0.644774	-1.02048	0.773638	-0.274723	0.934975	-0.0968215	1.30338	-0.529736	2.00926
80	-1.55568	0.640256	-1.06778	0.761131	-0.317261	0.925642	-0.142917	1.30126	-0.560793	1.99708
80.5	-1.5988	0.635861	-1.11377	0.749162	-0.35806	0.916555	-0.187993	1.30031	-0.592534	1.98508
81	-1.64171	0.631348	-1.15845	0.736304	-0.398845	0.908172	-0.233416	1.29734	-0.62479	1.97135
81.5	-1.68335	0.624988	-1.20226	0.722637	-0.438998	0.899106	-0.278978	1.2925	-0.657333	1.95715
82	-1.72407	0.618868	-1.24512	0.708044	-0.48167	0.891335	-0.324441	1.28322	-0.690162	1.94168
82.5	-1.76158	0.610245	-1.28637	0.693548	-0.522834	0.884353	-0.370616	1.27345	-0.721131	1.92517
83	-1.79817	0.601243	-1.32555	0.678772	-0.565302	0.880474	-0.413945	1.26522	-0.752645	1.90679
83.5	-1.83423	0.591982	-1.36399	0.664462	-0.607338	0.878426	-0.455513	1.25653	-0.781664	1.88128
84	-1.86854	0.582177	-1.40001	0.65095	-0.64686	0.877749	-0.493925	1.24366	-0.810747	1.85459
84.5	-1.9015	0.571035	-1.43565	0.637986	-0.686516	0.879735	-0.531692	1.22967	-0.836738	1.82141
85	-1.93103	0.558886	-1.46766	0.622344	-0.72318	0.88465	-0.567142	1.21169	-0.861145	1.78719
85.5	-1.95699	0.546687	-1.49822	0.607555	-0.764041	0.891058	-0.603589	1.19128	-0.88388	1.75283
86	-1.98057	0.534554	-1.52577	0.590206	-0.803575	0.897094	-0.63672	1.16602	-0.906851	1.71864
86.5	-2.00103	0.522159	-1.55158	0.573953	-0.841505	0.896115	-0.672414	1.13499	-0.930182	1.68296
87	-2.01659	0.508771	-1.57164	0.553214	-0.879356	0.891289	-0.706352	1.10158	-0.953689	1.64645
87.5	-2.02801	0.496211	-1.59002	0.533845	-0.911017	0.8817	-0.74052	1.0695	-0.977915	1.60643
88	-2.03691	0.484688	-1.60537	0.513382	-0.943169	0.866253	-0.77381	1.03381	-1.00387	1.56374
88.5	-2.04115	0.47278	-1.62012	0.492617	-0.973045	0.846074	-0.805695	0.997302	-1.03126	1.51797
89	-2.04235	0.462483	-1.63093	0.469728	-1.00527	0.821933	-0.836548	0.959551	-1.05778	1.4689
89.5	-2.0384	0.451224	-1.63911	0.450714	-1.03391	0.799254	-0.869304	0.91982	-1.08489	1.41346
90	-2.03136	0.442383	-1.64289	0.433188	-1.05813	0.776817	-0.90048	0.877611	-1.11166	1.35759
90.5	-2.01657	0.431709	-1.64587	0.418863	-1.07084	0.753005	-0.926817	0.838351	-1.13702	1.30306
91	-1.99881	0.423283	-1.64834	0.406812	-1.07748	0.728784	-0.948372	0.800743	-1.16004	1.24485
91.5	-1.97327	0.409245	-1.64964	0.396934	-1.07191	0.704098	-0.966346	0.765504	-1.17904	1.1858
92	-1.94211	0.396003	-1.64692	0.387703	-1.05856	0.683265	-0.980998	0.734044	-1.18861	1.12473
92.5	-1.90371	0.380792	-1.63789	0.381503	-1.03097	0.666157	-0.996677	0.69865	-1.18981	1.06253
93	-1.85859	0.364422	-1.61934	0.374384	-1.0043	0.645716	-1.00986	0.66126	-1.17693	0.997459
93.5	-1.80439	0.339491	-1.59519	0.374574	-0.970975	0.631104	-1.02156	0.621548	-1.15945	0.934451
94	-1.73893	0.309398	-1.56362	0.374781	-0.93327	0.621554	-1.02782	0.585504	-1.13343	0.877054
94.5	-1.67209	0.279405	-1.52252	0.37909	-0.886382	0.616923	-1.02129	0.55748	-1.09937	0.825415
95	-1.59174	0.248308	-1.47326	0.38764	-0.832934	0.615766	-1.00298	0.534576	-1.05261	0.778379
95.5	-1.48756	0.221004	-1.41099	0.403784	-0.765589	0.612949	-0.967025	0.510119	-0.994243	0.731361
96	-1.36663	0.205198	-1.33884	0.430054	-0.693313	0.610552	-0.910677	0.493197	-0.91424	0.691585
96.5	-1.21621	0.208984	-1.2373	0.460942	-0.607505	0.599467	-0.842672	0.480578	-0.813123	0.647293
97	-1.04996	0.223716	-1.11545	0.507479	-0.51981	0.586691	-0.759797	0.473125	-0.701071	0.605228
97.5	-0.884994	0.238936	-0.983127	0.54312	-0.426283	0.565246	-0.670503	0.466713	-0.587574	0.54659
98	-0.719202	0.258927	-0.853612	0.572061	-0.336789	0.547956	-0.585857	0.462273	-0.494795	0.48068
98.5	-0.591028	0.240048	-0.743466	0.572859	-0.259882	0.533967	-0.511692	0.454539	-0.419759	0.411036
99	-0.471436	0.222779	-0.639056	0.564582	-0.18255	0.527178	-0.449331	0.451028	-0.361444	0.335911
99.5	-0.371323	0.194848	-0.527331	0.524927	-0.117263	0.534612	-0.393425	0.455658	-0.301638	0.275462
100	-0.27356	0.170718	-0.413578	0.484934	-0.0561035	0.547432	-0.336819	0.467246	-0.239329	0.224301

## Sheet: KAM
time	0.15	0.15	0.3	0.3	0.45	0.45	0.6	0.6	0.75	0.75
	Mean	SD	Mean	SD	Mean	SD	Mean	SD	Mean	SD
0.5	0.0014663	0.00324837	0.00204094	0.00206972	0.00131757	0.00255449	-0.000309797	0.00389749	-0.00177713	0.00100553
1	0.00183375	0.00258238	0.00204981	0.00178573	0.00104399	0.00188932	-0.000368874	0.0030559	-0.00169415	0.000728646
1.5	0.00217944	0.00202986	0.00205022	0.00154846	0.000773961	0.00133928	-0.000431939	0.00237414	-0.00162852	0.000758951
2	0.00236017	0.00173271	0.00197804	0.00143523	0.000526263	0.00113544	-0.000558288	0.00205093	-0.0014859	0.00102655
2.5	0.00240652	0.00162378	0.00186486	0.00141649	0.000315163	0.0010977	-0.000687679	0.00196851	-0.00152838	0.00151917
3	0.00202403	0.00180091	0.0015573	0.00162965	0.000219368	0.00123075	-0.000897406	0.00229175	-0.00218119	0.00117043
3.5	0.00172468	0.00183105	0.00130937	0.00172402	8.18126e-05	0.00135504	-0.00109352	0.00240357	-0.00248481	0.00122553
4	0.00149536	0.00164185	0.00104641	0.00160561	-0.00012105	0.0012626	-0.000946935	0.0024494	-0.00245346	0.00130793
4.5	0.00127907	0.00154583	0.000781616	0.00167812	-0.000355156	0.00129661	-0.000837747	0.00263988	-0.00251986	0.00144228
5	0.00107616	0.00150876	0.000731109	0.00166748	-0.000438431	0.00155147	-0.000955271	0.00269031	-0.00257555	0.00152992
5.5	0.00091915	0.0015362	0.0006958	0.00172808	-0.000534051	0.00175541	-0.00101402	0.00262113	-0.00283559	0.00183679
6	0.000811898	0.00154821	0.000500877	0.00185099	-0.000989155	0.00180402	-0.00101391	0.00245175	-0.00341268	0.00209384
6.5	0.000600148	0.00147713	0.000290449	0.00190872	-0.00132271	0.00194412	-0.000979478	0.00239723	-0.00381394	0.00189054
7	0.000379162	0.00145623	5.60847e-05	0.00178762	-0.0013663	0.00214261	-0.00110405	0.00247104	-0.00381184	0.00182811
7.5	0.000356351	0.00175559	-0.000129317	0.00176545	-0.00154228	0.00224564	-0.00133826	0.0027441	-0.00389198	0.0019576
8	0.000355627	0.0020391	-0.000194344	0.00191065	-0.0018935	0.00235411	-0.00137705	0.00303744	-0.003712	0.00198835
8.5	-8.01161e-06	0.00201095	-0.000285719	0.00217748	-0.00224974	0.00239316	-0.00136543	0.00290516	-0.00347333	0.00192658
9	-0.000354477	0.00183902	-0.00054666	0.00239069	-0.00238853	0.00216759	-0.00141298	0.00253215	-0.0038035	0.00217889
9.5	-0.000464067	0.00193083	-0.000820664	0.00254282	-0.00237781	0.00197757	-0.00157672	0.00261878	-0.00395462	0.00231289
10	-0.000470116	0.00193543	-0.000905004	0.00259195	-0.00255669	0.00207926	-0.00166201	0.00309438	-0.00366911	0.00203173
10.5	-0.000398476	0.00201623	-0.00086412	0.00263194	-0.00289709	0.00231089	-0.00153763	0.00319821	-0.00348136	0.00169239
11	-0.00056303	0.00225812	-0.000838763	0.00283045	-0.00301596	0.00260275	-0.00144925	0.00321025	-0.00325687	0.0019652
11.5	-0.000860189	0.00244855	-0.000959254	0.00308005	-0.0029841	0.00275122	-0.00158229	0.00340566	-0.00285084	0.00218607
12	-0.000853758	0.00237653	-0.000956813	0.00304009	-0.00303108	0.00258629	-0.00152716	0.00335116	-0.00244693	0.00218382
12.5	-0.000752941	0.00227787	-0.000854301	0.00273464	-0.00307049	0.00243946	-0.00125443	0.00321048	-0.00208045	0.00250421
13	-0.000862939	0.0023887	-0.000991891	0.00277114	-0.00295453	0.00237694	-0.00108806	0.00324481	-0.00146839	0.00287792
13.5	-0.000936851	0.00237142	-0.00106379	0.00302353	-0.00268913	0.00229762	-0.000945455	0.00355899	-0.000497624	0.0029487
14	-0.000683291	0.00199151	-0.000841729	0.00322162	-0.00242632	0.00197442	-0.000827223	0.00397652	0.000207058	0.00310617
14.5	-0.00052924	0.00162028	-0.000620818	0.00327091	-0.00227065	0.00206748	-0.000741422	0.00434664	0.00107739	0.00331677
15	-0.000595909	0.0016598	-0.000602159	0.00332727	-0.00202493	0.00219614	-0.000500259	0.00464112	0.00243812	0.00359586
15.5	-0.000629054	0.00190772	-0.000509667	0.00325067	-0.00167012	0.00236931	-9.7078e-05	0.0050719	0.00355537	0.00412143
16	-0.000560406	0.00194557	-0.000347667	0.00322475	-0.00125787	0.00249729	0.000261237	0.00556279	0.00479344	0.00440428
16.5	-0.000387245	0.00167774	-0.000252948	0.00328234	-0.00080053	0.00263926	0.000534883	0.00595082	0.00619753	0.00454576
17	-0.000139179	0.00164505	8.91705e-05	0.00311839	-0.000214651	0.00279994	0.000854791	0.00628875	0.00741464	0.00487585
17.5	9.23707e-05	0.00176959	0.000472282	0.00305294	0.000443128	0.00306999	0.00126284	0.00641857	0.00856889	0.00514496
18	0.000159903	0.00171113	0.000727682	0.00322809	0.00116138	0.00328039	0.00178049	0.00657049	0.00990553	0.00530468
18.5	0.000204653	0.0017152	0.0011885	0.00347504	0.00182832	0.00344328	0.00233923	0.00674322	0.0114408	0.00543828
19	0.000372087	0.00160109	0.00172142	0.00347342	0.0025245	0.00360863	0.00281623	0.00698248	0.0130208	0.00547357
19.5	0.000689959	0.00162262	0.00204284	0.00337837	0.00342047	0.00389252	0.00336801	0.00737649	0.0144078	0.00543298
20	0.00120243	0.00192687	0.0024702	0.00325866	0.0042839	0.00430182	0.00409082	0.00767348	0.0154169	0.00539002
20.5	0.00162783	0.00215833	0.00308334	0.00313112	0.00507897	0.00460106	0.00486963	0.00779856	0.016428	0.00536354
21	0.0019386	0.0020015	0.00381641	0.00323887	0.00598475	0.00484937	0.0056235	0.00795055	0.0176867	0.00489624
21.5	0.00225527	0.00195607	0.00455734	0.00352098	0.00693477	0.00513697	0.00633388	0.00778345	0.0189546	0.00434681
22	0.0024026	0.00217193	0.00528474	0.00372639	0.0080419	0.00534299	0.00719838	0.00761128	0.0199501	0.00416473
22.5	0.0025303	0.00254038	0.00591256	0.00384973	0.00980045	0.00658672	0.00811954	0.00743902	0.0204601	0.00364597
23	0.00291439	0.00257782	0.0064005	0.00382168	0.0145742	0.0158709	0.00896664	0.0073138	0.0208143	0.00276166
23.5	0.00340955	0.00234813	0.00693623	0.00395579	0.0180315	0.0221708	0.00970847	0.00727329	0.0210956	0.00215881
24	0.00366759	0.00213756	0.00762767	0.0042611	0.0187466	0.0215213	0.0102867	0.00728318	0.0211095	0.00185066
24.5	0.00448672	0.00360486	0.00836038	0.00447043	0.0252691	0.0376654	0.0108773	0.00726128	0.0209294	0.00171813
25	0.00805476	0.0123314	0.0089212	0.00475086	0.0371549	0.0688843	0.0116524	0.00744017	0.0205658	0.00216066
25.5	0.0113933	0.0209194	0.00935757	0.00486386	0.0440181	0.0858868	0.0123465	0.00771104	0.0221397	0.00456219
26	0.0138806	0.0279065	0.00993624	0.00479093	0.0487151	0.096981	0.0129892	0.00777007	0.0266301	0.0162392
26.5	0.0158514	0.0329593	0.0105108	0.0048111	0.0544521	0.111595	0.0134872	0.00742216	0.0433982	0.0501244
27	0.0161679	0.0325317	0.0108713	0.00505544	0.0602698	0.126485	0.0138722	0.0074855	0.0590896	0.0644748
27.5	0.0208414	0.0382926	0.0111327	0.00543146	0.0648246	0.137898	0.0141893	0.00788923	0.0815563	0.0887842
28	0.0309655	0.0604544	0.0114593	0.00559379	0.074061	0.163042	0.0144472	0.00823851	0.144232	0.156942
28.5	0.0420315	0.0785062	0.0119097	0.00569409	0.0993744	0.234206	0.0145495	0.00839805	0.177726	0.167647
29	0.0512135	0.0874871	0.012723	0.00698432	0.14513	0.363395	0.0144176	0.00834663	0.214335	0.177991
29.5	0.0633433	0.096698	0.01604	0.0147413	0.221066	0.578305	0.0151688	0.00927103	0.302941	0.25152
30	0.0753424	0.111913	0.0269474	0.033852	0.256419	0.6788	0.0201989	0.0214974	0.405101	0.37333
30.5	0.0856569	0.123052	0.0360434	0.0389984	0.262547	0.69559	0.0285692	0.0327084	0.573532	0.585824
31	0.100402	0.132208	0.0470119	0.0409485	0.245705	0.623803	0.0400784	0.039659	0.77839	0.75197
31.5	0.113693	0.145356	0.0667653	0.0651728	0.224881	0.521903	0.0683805	0.0740256	0.94367	0.930688
32	0.129248	0.152235	0.106412	0.100263	0.209634	0.429919	0.118221	0.117894	1.0193	0.959335
32.5	0.160575	0.163497	0.151678	0.130357	0.204451	0.337583	0.163766	0.152301	1.10227	0.918276
33	0.189074	0.173741	0.208644	0.159551	0.209094	0.263714	0.244457	0.254693	1.20949	0.798841
33.5	0.216351	0.173839	0.259059	0.187858	0.244133	0.207205	0.325502	0.35051	1.27437	0.832471
34	0.24332	0.173282	0.305696	0.211136	0.31932	0.22796	0.417565	0.40608	1.29686	0.788413
34.5	0.255544	0.177044	0.354853	0.227367	0.41245	0.310127	0.515428	0.45356	1.25987	0.597724
35	0.278848	0.181624	0.390971	0.221917	0.51719	0.385449	0.651637	0.543631	1.21504	0.550981
35.5	0.32571	0.1701	0.418763	0.208532	0.613248	0.456819	0.773758	0.673238	1.18981	0.67504
36	0.365825	0.160176	0.432773	0.188695	0.678733	0.508141	0.878092	0.696971	1.0778	0.710816
36.5	0.400848	0.148715	0.436155	0.169406	0.739455	0.572531	0.946606	0.656966	0.940642	0.664923
37	0.435174	0.122248	0.442543	0.144642	0.759699	0.547492	1.00097	0.580114	0.772013	0.521972
37.5	0.464748	0.0881295	0.442207	0.12148	0.776957	0.524476	1.06045	0.543748	0.642706	0.391605
38	0.489127	0.0562186	0.438225	0.111671	0.833765	0.469595	1.05347	0.534536	0.550352	0.268112
38.5	0.505772	0.0432317	0.441781	0.108372	0.901393	0.333733	1.02119	0.541455	0.491463	0.158222
39	0.508851	0.0519436	0.451463	0.125089	0.958818	0.327417	0.960181	0.544569	0.454247	0.0716524
39.5	0.506242	0.0665672	0.469479	0.152841	0.985844	0.414395	0.862195	0.470187	0.44503	0.0482173
40	0.499213	0.076324	0.48886	0.185197	0.952888	0.463474	0.783378	0.413755	0.44872	0.0761301
40.5	0.493771	0.0923153	0.507514	0.207484	0.868353	0.429329	0.714419	0.362597	0.464522	0.0990435
41	0.489005	0.110444	0.52578	0.221891	0.788066	0.375498	0.659407	0.324018	0.484079	0.114237
41.5	0.486552	0.129995	0.53985	0.223169	0.710497	0.311416	0.620689	0.280378	0.512652	0.115901
42	0.480943	0.141614	0.545067	0.213695	0.646599	0.248077	0.632389	0.282014	0.538681	0.116738
42.5	0.472897	0.147631	0.546456	0.196854	0.597143	0.189598	0.661123	0.375891	0.562031	0.110511
43	0.463814	0.146204	0.544313	0.178097	0.558859	0.142762	0.717529	0.53858	0.583426	0.101814
43.5	0.455013	0.140303	0.540297	0.156092	0.533211	0.112629	0.745651	0.608824	0.603459	0.0902961
44	0.447412	0.131029	0.538881	0.13794	0.521796	0.100103	0.736295	0.551598	0.618369	0.0859806
44.5	0.442373	0.118564	0.535667	0.121497	0.524107	0.0967485	0.712323	0.441514	0.626527	0.0868032
45	0.441256	0.106317	0.53463	0.110149	0.53282	0.0963386	0.684536	0.312175	0.630928	0.0913176
45.5	0.442245	0.0954872	0.532261	0.104667	0.54669	0.0936165	0.673423	0.230302	0.630781	0.0937285
46	0.447614	0.0838839	0.533294	0.104666	0.560609	0.0922477	0.66295	0.167438	0.625067	0.09389
46.5	0.455669	0.0750307	0.532114	0.106701	0.573777	0.0891797	0.657118	0.13874	0.616389	0.0914074
47	0.465049	0.0728722	0.533017	0.109989	0.587646	0.0867283	0.655313	0.134764	0.604205	0.0883178
47.5	0.474829	0.0772215	0.532844	0.112543	0.601491	0.0843186	0.657755	0.136821	0.593066	0.0860301
48	0.484083	0.0853538	0.533226	0.11517	0.61441	0.0831039	0.660325	0.135181	0.586365	0.0874515
48.5	0.492845	0.095288	0.533187	0.115906	0.6257	0.0821422	0.660468	0.131081	0.580656	0.0883159
49	0.499851	0.105887	0.53328	0.11608	0.634914	0.081664	0.661367	0.124694	0.573738	0.0855679
49.5	0.506369	0.116015	0.533828	0.114851	0.641434	0.0809334	0.660462	0.116795	0.567559	0.0808447
50	0.51138	0.124162	0.534396	0.112937	0.645984	0.0794343	0.659844	0.10884	0.559955	0.0744805
50.5	0.514798	0.130332	0.534758	0.110629	0.647559	0.0762616	0.658197	0.102299	0.552684	0.0692548
51	0.51732	0.135293	0.534725	0.107484	0.646779	0.0715373	0.655657	0.0993302	0.545512	0.0667234
51.5	0.519095	0.13887	0.534131	0.10404	0.644106	0.0658179	0.650611	0.0990486	0.539573	0.0680234
52	0.520478	0.141808	0.533213	0.100145	0.64012	0.0596046	0.645208	0.100992	0.535101	0.0711016
52.5	0.521742	0.144231	0.531907	0.0966914	0.635592	0.054126	0.636465	0.10303	0.532815	0.0738279
53	0.523128	0.146909	0.530671	0.0934824	0.62932	0.0523644	0.628464	0.103785	0.531032	0.0763258
53.5	0.524825	0.149579	0.528772	0.0906837	0.623135	0.0522764	0.621163	0.105223	0.530401	0.0771075
54	0.52603	0.151471	0.526793	0.0883441	0.614836	0.0542818	0.61481	0.106729	0.529146	0.0769925
54.5	0.526023	0.151703	0.524207	0.0864889	0.606491	0.0551567	0.611275	0.108369	0.527921	0.0761597
55	0.525377	0.150966	0.521874	0.0854219	0.597782	0.0554068	0.608225	0.10888	0.526579	0.0753666
55.5	0.523908	0.149108	0.51894	0.0842243	0.589096	0.0545867	0.606713	0.108828	0.52537	0.0746461
56	0.52155	0.146473	0.515795	0.0831589	0.582287	0.053559	0.603508	0.105759	0.524493	0.0744044
56.5	0.518505	0.143132	0.512605	0.0818952	0.57741	0.052353	0.600435	0.102315	0.523782	0.0745058
57	0.51507	0.139342	0.508924	0.080667	0.573879	0.0505685	0.596595	0.0982784	0.522476	0.0747952
57.5	0.511169	0.134742	0.505545	0.079706	0.571282	0.0485269	0.593259	0.0949433	0.521065	0.0752189
58	0.507151	0.130576	0.502065	0.0792291	0.569496	0.0465224	0.590098	0.0922172	0.519559	0.0753279
58.5	0.503144	0.126387	0.499029	0.0789754	0.567226	0.0439834	0.587465	0.090514	0.517935	0.0754932
59	0.499256	0.122231	0.496884	0.079113	0.56496	0.0417668	0.585079	0.0893875	0.515653	0.0756193
59.5	0.495366	0.117848	0.495053	0.0793059	0.562946	0.0400201	0.58417	0.0887466	0.513225	0.0756711
60	0.491628	0.113169	0.493396	0.0795842	0.560973	0.0383988	0.583267	0.0883523	0.510294	0.0757883
60.5	0.487777	0.108207	0.491881	0.0800806	0.560002	0.0383845	0.582416	0.0882042	0.507585	0.0760526
61	0.484081	0.103348	0.490363	0.0804045	0.559568	0.0386956	0.58143	0.0878796	0.504409	0.0763781
61.5	0.480902	0.0982326	0.488919	0.0808383	0.559381	0.039301	0.580132	0.0876374	0.501225	0.076624
62	0.477557	0.092748	0.487503	0.0811822	0.559439	0.0403066	0.578808	0.0873541	0.497891	0.0767429
62.5	0.474454	0.087265	0.4861	0.0816544	0.559474	0.0414076	0.576871	0.0873097	0.494671	0.0769736
63	0.471693	0.082179	0.48461	0.0820269	0.559306	0.0425319	0.574405	0.0869223	0.491446	0.0770422
63.5	0.469411	0.0770517	0.483303	0.0825849	0.55842	0.0428509	0.57148	0.0865457	0.488061	0.0765182
64	0.467593	0.0719842	0.482212	0.0833246	0.556631	0.043185	0.567965	0.086083	0.484425	0.0756841
64.5	0.466153	0.0672404	0.481359	0.0841632	0.554208	0.0428843	0.56415	0.0857971	0.480539	0.0748111
65	0.465035	0.0632863	0.480695	0.0849495	0.551401	0.0426562	0.560304	0.0855587	0.476832	0.0741579
65.5	0.464257	0.0596676	0.480294	0.0856198	0.548306	0.0421027	0.556317	0.0855625	0.472827	0.0739212
66	0.464034	0.0568382	0.480049	0.0862016	0.545273	0.0421088	0.552318	0.0855551	0.468806	0.0739285
66.5	0.464152	0.0547765	0.479863	0.086617	0.542767	0.0427934	0.548363	0.085832	0.465053	0.0738633
67	0.46487	0.0535847	0.479656	0.0869626	0.540827	0.0437819	0.544435	0.0861008	0.46151	0.0736339
67.5	0.465899	0.0526099	0.479475	0.0873138	0.539278	0.045328	0.540339	0.0860564	0.45836	0.073459
68	0.467433	0.0520204	0.479324	0.0877297	0.537767	0.04712	0.536128	0.0859148	0.455421	0.0733875
68.5	0.469121	0.0517825	0.479408	0.0882524	0.53618	0.0488491	0.531874	0.0857884	0.452827	0.073509
69	0.470824	0.0518831	0.47937	0.0887037	0.534406	0.0502535	0.527476	0.0854857	0.450372	0.073826
69.5	0.472715	0.0521353	0.479334	0.0890201	0.532462	0.0512131	0.523466	0.0853115	0.447881	0.0743707
70	0.474764	0.0525051	0.479526	0.0892172	0.530084	0.0517595	0.51977	0.0851823	0.445989	0.0749871
70.5	0.476778	0.0530603	0.479637	0.0894764	0.527371	0.0518238	0.516007	0.0849302	0.444462	0.0755204
71	0.478608	0.0535766	0.479481	0.0898761	0.524601	0.0517015	0.512697	0.0846117	0.442873	0.0760915
71.5	0.480406	0.0540092	0.47935	0.0902811	0.521913	0.0516519	0.509656	0.0843112	0.441425	0.0767402
72	0.482088	0.0542744	0.479119	0.0905839	0.519364	0.0517345	0.507027	0.0839915	0.440348	0.0774769
72.5	0.483568	0.0544065	0.478679	0.0909675	0.516827	0.0520982	0.5049	0.0838961	0.439282	0.0782575
73	0.485001	0.0546715	0.478285	0.0912976	0.5141	0.0522354	0.502982	0.0837999	0.438324	0.0786957
73.5	0.486337	0.0549742	0.477909	0.0915897	0.511225	0.052339	0.501312	0.083736	0.437466	0.0790798
74	0.48761	0.0552297	0.477549	0.091786	0.508522	0.0524866	0.499932	0.0837931	0.436709	0.079086
74.5	0.488802	0.0554131	0.477216	0.0918266	0.505733	0.0526558	0.49885	0.0838623	0.435802	0.0791597
75	0.489874	0.0556656	0.476683	0.0918074	0.503028	0.0530604	0.497766	0.083955	0.435237	0.0790017
75.5	0.490836	0.0559508	0.475981	0.0918532	0.500193	0.053761	0.496561	0.0840596	0.434868	0.0788115
76	0.491731	0.0562577	0.475187	0.0918904	0.497453	0.0546761	0.49546	0.0840788	0.434609	0.0786558
76.5	0.492427	0.0565204	0.474459	0.0920105	0.494788	0.0554536	0.494398	0.0839481	0.434642	0.0785
77	0.493087	0.0567973	0.473945	0.0920334	0.491986	0.0560096	0.493537	0.0837477	0.434763	0.0780048
77.5	0.493627	0.0570714	0.473445	0.0920259	0.489027	0.0566713	0.49264	0.0834734	0.435096	0.0773708
78	0.49414	0.0573807	0.472862	0.0920389	0.485988	0.0575671	0.491997	0.0830137	0.435396	0.0769184
78.5	0.494666	0.0576649	0.472106	0.0921795	0.482926	0.0584671	0.491397	0.0824769	0.435694	0.0763999
79	0.495177	0.0579419	0.47132	0.0923233	0.479862	0.0592837	0.490727	0.0817287	0.436019	0.0757658
79.5	0.495494	0.0580483	0.470799	0.0924783	0.476704	0.0601666	0.489898	0.0809457	0.43622	0.0751221
80	0.495788	0.0580995	0.470349	0.0926199	0.473543	0.0612788	0.488944	0.0801268	0.436367	0.0746551
80.5	0.496035	0.0579666	0.469743	0.0927418	0.470189	0.0623379	0.48802	0.0792125	0.436767	0.0744631
81	0.496175	0.0579151	0.469097	0.0928682	0.46725	0.0627203	0.487297	0.0781962	0.437138	0.0741857
81.5	0.496143	0.0577271	0.468562	0.0930839	0.464414	0.0630347	0.48688	0.0772886	0.437477	0.0738788
82	0.496123	0.0573971	0.467855	0.0933415	0.461995	0.0626916	0.486493	0.0764754	0.43797	0.0736641
82.5	0.495817	0.057016	0.467114	0.0935583	0.4592	0.062464	0.485938	0.0756616	0.438537	0.0734625
83	0.495491	0.0565776	0.466409	0.0937752	0.455901	0.0622527	0.485194	0.0747018	0.43887	0.0731235
83.5	0.49489	0.0559681	0.465675	0.0937995	0.452505	0.0620598	0.484228	0.0737015	0.439007	0.0728857
84	0.49408	0.055318	0.464951	0.093864	0.448509	0.0616924	0.482833	0.0725675	0.438988	0.0728552
84.5	0.493142	0.0545339	0.464227	0.0938894	0.444926	0.0612892	0.481268	0.0714299	0.438783	0.0728646
85	0.491919	0.0537395	0.4631	0.093916	0.440619	0.0613641	0.479271	0.0703492	0.438397	0.0730617
85.5	0.490131	0.0529333	0.461771	0.0937875	0.436066	0.0621585	0.476902	0.0694093	0.437808	0.0734543
86	0.488043	0.0522998	0.459968	0.0936808	0.431248	0.0638239	0.47396	0.0682645	0.436928	0.074139
86.5	0.48547	0.0516669	0.458039	0.0932447	0.425012	0.0668826	0.470476	0.0669961	0.435665	0.0748108
87	0.482112	0.0510753	0.455125	0.0929571	0.417607	0.0707854	0.466305	0.065479	0.433719	0.0756732
87.5	0.477993	0.0507478	0.451768	0.092559	0.409159	0.0758192	0.461342	0.0637132	0.431279	0.0767088
88	0.473325	0.0506488	0.447863	0.0921053	0.400835	0.0817956	0.45493	0.062119	0.427402	0.0783624
88.5	0.467371	0.0510124	0.443393	0.0915239	0.391306	0.0887401	0.4476	0.0603929	0.422633	0.080181
89	0.460727	0.0515009	0.437185	0.090557	0.381187	0.0960002	0.439507	0.0591231	0.416162	0.0816106
89.5	0.452575	0.0521032	0.430479	0.0896102	0.370111	0.102753	0.430194	0.058008	0.408298	0.0834342
90	0.443535	0.0528219	0.422324	0.0883955	0.357982	0.109087	0.419372	0.0571075	0.398655	0.0855464
90.5	0.432994	0.0544819	0.413477	0.0871099	0.34416	0.115225	0.407251	0.056675	0.38663	0.0869106
91	0.421372	0.0559993	0.402825	0.0845441	0.329072	0.120524	0.393239	0.0563755	0.37238	0.0884804
91.5	0.408065	0.0576596	0.391284	0.0819992	0.312569	0.125234	0.377536	0.057373	0.356041	0.0891856
92	0.393667	0.0586868	0.378563	0.0795133	0.295011	0.129464	0.360497	0.0587153	0.338033	0.089946
92.5	0.378197	0.0595505	0.364505	0.0772509	0.276644	0.132415	0.342606	0.0607471	0.317781	0.0899701
93	0.362017	0.0606173	0.349184	0.0750073	0.259144	0.132427	0.323791	0.0627118	0.295916	0.0891661
93.5	0.344887	0.0618222	0.332987	0.072945	0.24126	0.131116	0.303941	0.0654144	0.274277	0.0873684
94	0.326525	0.0631321	0.315619	0.0707564	0.222492	0.13001	0.283955	0.0682694	0.252385	0.0841192
94.5	0.306661	0.0640691	0.296836	0.0696058	0.201978	0.128149	0.263749	0.0702029	0.23076	0.0803855
95	0.285561	0.0654403	0.27716	0.0697844	0.180772	0.126013	0.243726	0.0728348	0.209263	0.0757887
95.5	0.263069	0.0676095	0.256417	0.0714086	0.1599	0.123827	0.222706	0.076312	0.18603	0.0706319
96	0.238844	0.0702482	0.23522	0.0733371	0.138684	0.121904	0.201374	0.0796846	0.161959	0.0640642
96.5	0.213442	0.0724874	0.212501	0.0747359	0.11704	0.117296	0.180265	0.0829439	0.141248	0.0595967
97	0.187621	0.0745441	0.189412	0.0765009	0.0958827	0.11148	0.159045	0.0863383	0.121511	0.0559328
97.5	0.162639	0.0736891	0.166211	0.0775301	0.0764989	0.104273	0.138461	0.0890104	0.101936	0.0524379
98	0.137982	0.0724314	0.143541	0.0784724	0.0573023	0.0974811	0.119555	0.09122	0.0850059	0.0478954
98.5	0.116579	0.0670658	0.124632	0.076408	0.0406656	0.092502	0.102334	0.0922533	0.0704075	0.0427292
99	0.0959938	0.0611731	0.10633	0.0740014	0.0244525	0.0889936	0.0859558	0.0932109	0.0565549	0.0384842
99.5	0.0784208	0.0548624	0.087895	0.0685993	0.0127341	0.0896754	0.0720204	0.0927837	0.0431922	0.0349822
100	0.0611784	0.0486298	0.0690973	0.0635004	0.00138201	0.0916251	0.0583531	0.0924137	0.0949551	0.0891265

## Sheet: KRM 
time	0.15	0.15	0.3	0.3	0.45	0.45	0.6	0.6	0.75	0.75
	Mean	SD	Mean	SD	Mean	SD	Mean	SD	Mean	SD
0.5	-5.86564e-05	0.00228715	0.00113196	0.00137901	0.000184977	0.000945283	-0.00148327	0.00189109	4.1931e-05	0.00167974
1	0.000106656	0.00144321	0.000905349	0.000976604	0.000199023	0.000735647	-0.000861747	0.00129508	-5.39515e-05	0.00122265
1.5	0.000293088	0.000714343	0.000680756	0.000691459	0.000162851	0.00102043	-0.000261957	0.000878528	-0.000117441	0.000855553
2	0.000505977	0.000467487	0.000504097	0.000618781	0.00017831	0.0012689	0.000162192	0.000797769	-0.000126784	0.000616
2.5	0.000799423	0.000694982	0.000350994	0.000663675	6.61379e-05	0.00105297	0.000422539	0.000834801	-3.21839e-06	0.000519164
3	0.000943668	0.000407656	0.000350963	0.000553423	-8.64368e-06	0.000840486	0.000229098	0.000977734	0.000130276	0.000894083
3.5	0.000806473	0.000517005	0.000374105	0.000521587	0.000101147	0.000685404	1.21686e-05	0.00105556	-0.00015671	0.000619348
4	0.000362268	0.000669472	0.000370314	0.000615575	9.31954e-05	0.000671848	9.1106e-05	0.0013456	-0.00019551	0.000727379
4.5	0.000335888	0.000488732	0.000293451	0.000894962	0.000134741	0.00082179	0.000399086	0.000999196	-9.95147e-06	0.000822965
5	0.000697665	0.000359987	0.000280434	0.00071188	0.000286195	0.000787185	0.000410845	0.000775267	-6.00971e-05	0.000992641
5.5	0.000820388	0.000395578	0.000411045	0.000662319	0.000253483	0.000862976	0.000292644	0.00081017	-0.000150656	0.000927009
6	0.000826411	0.000435259	0.000424409	0.000855411	-8.16816e-06	0.000783513	0.000172128	0.000771562	-0.000303658	0.00072102
6.5	0.000820557	0.000506145	0.000341696	0.000983888	-0.000224207	0.000643244	0.000164295	0.000764298	-0.000485819	0.000634106
7	0.000730146	0.000461156	0.000367223	0.0010498	-0.000164586	0.000748825	0.000243269	0.000955021	-0.000547939	0.000784461
7.5	0.000658365	0.000773877	0.000386779	0.0012991	-5.53736e-05	0.000890929	0.000132542	0.00125651	-0.000275091	0.00045703
8	0.000811397	0.00104205	0.000359193	0.00132275	-0.000195351	0.000862075	0.000126248	0.00128824	-6.72184e-05	0.000537823
8.5	0.000846805	0.00104152	0.000230079	0.00129222	-0.000312443	0.000778542	0.000250319	0.00103721	-2.29323e-05	0.000445497
9	0.000670074	0.00080571	8.66718e-05	0.00144906	-0.000223684	0.00069145	0.000372393	0.000892769	0.0001339	0.000494401
9.5	0.000651985	0.000744757	-6.63602e-05	0.00140161	-0.000330707	0.00082109	0.000203494	0.00098538	0.000212419	0.000833727
10	0.000634186	0.000798899	-0.000161814	0.00139035	-0.00046546	0.00108856	8.53946e-05	0.00094543	0.000161492	0.000929591
10.5	0.000521262	0.000903364	-0.00010635	0.00122211	-0.000411897	0.00118995	0.000164884	0.00087891	0.000132879	0.000545556
11	0.000508766	0.000925005	-0.00014351	0.00122858	-0.00055723	0.000955763	0.000194156	0.00101146	0.000119249	0.000435047
11.5	0.000490937	0.00100039	-0.000247244	0.00145794	-0.000687241	0.000806144	0.000273487	0.000936337	8.74738e-05	0.000516096
12	0.000452087	0.00124406	-0.000206958	0.00160669	-0.000593603	0.001107	0.000360513	0.000976343	7.89527e-05	0.00054885
12.5	0.000345149	0.0014714	-4.60128e-05	0.00145799	-0.000399655	0.00129478	0.00038282	0.00109829	0.000231004	0.000547352
13	0.000122452	0.00134807	1.50702e-06	0.00131088	-0.000222557	0.00137251	0.000419637	0.0012246	0.000483126	0.000533352
13.5	4.53078e-05	0.00118312	-4.85824e-05	0.00123556	-0.000212638	0.000963531	0.000481373	0.0011541	0.000481144	0.00060629
14	0.000102805	0.00102185	-1.85645e-05	0.00116758	-0.000378764	0.00114375	0.000587714	0.000924619	0.00032778	0.000719252
14.5	0.00013294	0.00101457	-5.17599e-05	0.0011614	-0.000372328	0.00101088	0.000636327	0.000878588	0.000360955	0.000727656
15	0.00013506	0.000983415	-0.000173768	0.0011374	-0.000126448	0.000964538	0.000544976	0.000924281	0.000549548	0.000576038
15.5	-9.47637e-06	0.000943852	-0.00011482	0.00130852	3.16322e-05	0.000957751	0.000482723	0.00101518	0.000865298	0.000451105
16	-0.000213063	0.000941272	-0.00018187	0.00151317	9.58391e-05	0.000939771	0.000517481	0.00114168	0.00112528	0.000627407
16.5	-0.000206871	0.000820541	-0.000255704	0.0015731	0.000310563	0.000864107	0.000540322	0.00119476	0.00126415	0.000940942
17	-5.37931e-06	0.000794078	-0.000135321	0.0015001	0.000442408	0.000858675	0.000362135	0.00139597	0.00136936	0.000932984
17.5	1.44572e-05	0.00093661	-5.71596e-05	0.00145536	0.000213098	0.00104865	0.000462125	0.0014014	0.00149405	0.000970845
18	-0.000169088	0.00102607	-3.48914e-06	0.00135407	0.000130931	0.00123815	0.000870937	0.00122725	0.00145276	0.00104118
18.5	-0.000303259	0.00124143	-4.22478e-06	0.00129813	0.000507098	0.00118877	0.00097834	0.00106015	0.00140803	0.00119485
19	-0.00032753	0.00116361	0.000109124	0.00115121	0.000883977	0.00109308	0.00100412	0.00104858	0.00162804	0.00116424
19.5	-0.00020352	0.000999341	0.000192591	0.00124709	0.00107441	0.00110245	0.00114408	0.0010744	0.00195349	0.00111785
20	-0.000131811	0.000770278	0.000249456	0.00126348	0.00124968	0.001254	0.00125934	0.00130984	0.0021013	0.00121403
20.5	-0.000215642	0.00101411	0.000374365	0.0011291	0.00135044	0.00138309	0.00124381	0.00143116	0.00208102	0.00118695
21	-0.000178973	0.000749779	0.000379806	0.00104967	0.00145859	0.00135257	0.0012894	0.00156181	0.00217043	0.00120468
21.5	-1.60511e-05	0.000704206	0.000448746	0.00104346	0.0017248	0.00120476	0.00126271	0.00137809	0.00217814	0.0012708
22	-0.000130013	0.000921813	0.000785885	0.000970383	0.0021419	0.00151482	0.00114993	0.00130401	0.00226923	0.00114599
22.5	-0.000289359	0.00120102	0.00103322	0.000973135	0.00388985	0.00632092	0.00121897	0.00111467	0.00263748	0.000855118
23	-0.000245425	0.000890246	0.00100358	0.00104271	0.00818584	0.0177036	0.00146008	0.000983633	0.00280166	0.000912984
23.5	-0.000170539	0.000708737	0.00105099	0.00114309	0.0166012	0.0406208	0.00177717	0.000924845	0.00271194	0.000983209
24	-0.000128848	0.000804236	0.00113811	0.00138152	0.0390766	0.103797	0.00199374	0.000850817	0.00282006	0.000925003
24.5	0.000944429	0.00316992	0.00123243	0.00157435	0.0739854	0.202353	0.00207276	0.00112732	0.00306226	0.000961458
25	0.00552284	0.0155008	0.0015298	0.00147533	0.0864142	0.237216	0.00210518	0.00129028	0.00285361	0.000901487
25.5	0.0123861	0.0353004	0.00174925	0.00131381	0.0895193	0.245602	0.00230036	0.00128832	0.00262013	0.000743956
26	0.0262097	0.0771013	0.00192898	0.001124	0.0652464	0.17698	0.00256276	0.00133721	0.0123081	0.0294386
26.5	0.0387196	0.114551	0.00218893	0.00119745	0.0381056	0.100172	0.00252761	0.00129723	0.0289175	0.0791915
27	0.0472365	0.139695	0.00226239	0.00129909	0.0247795	0.0620594	0.00245706	0.00140651	0.0680016	0.179979
27.5	0.0521354	0.149152	0.00226377	0.00134813	0.00889946	0.016895	0.00239151	0.0015937	0.105517	0.239884
28	0.0446635	0.117583	0.00237674	0.00136464	-0.0154583	0.0520866	0.00225556	0.00179586	0.170184	0.316245
28.5	0.0432682	0.0901625	0.00286605	0.00241065	-0.0231777	0.0741784	0.00210607	0.00183029	0.265306	0.439372
29	0.0478952	0.0852447	0.0063098	0.0128183	-0.00639158	0.0270244	0.00213411	0.00164883	0.293445	0.402113
29.5	0.0736046	0.124205	0.0162766	0.0430419	0.0093144	0.017554	0.00345552	0.00420758	0.33957	0.411765
30	0.0920108	0.142429	0.0336101	0.106033	0.024434	0.0600866	0.0109501	0.0246654	0.387654	0.4421
30.5	0.115818	0.160028	0.0403978	0.132238	0.0717913	0.143427	0.0451144	0.0704846	0.393818	0.484072
31	0.142658	0.197658	0.0402358	0.143913	0.149509	0.240395	0.0822061	0.135193	0.390774	0.41019
31.5	0.120999	0.158377	0.0377253	0.130445	0.231498	0.30907	0.163238	0.26463	0.439014	0.435318
32	0.111637	0.118027	0.0618566	0.174546	0.314621	0.39469	0.272166	0.409851	0.458734	0.461534
32.5	0.122965	0.112254	0.117675	0.268732	0.365988	0.417524	0.341264	0.42979	0.450912	0.459855
33	0.138172	0.138235	0.176227	0.319818	0.430299	0.395722	0.409033	0.417673	0.437113	0.44221
33.5	0.171375	0.188168	0.19296	0.263081	0.487152	0.361096	0.424305	0.402796	0.488496	0.402289
34	0.198677	0.218846	0.208496	0.217844	0.459459	0.297329	0.396631	0.35853	0.560332	0.426802
34.5	0.196155	0.211218	0.21315	0.186537	0.387493	0.249301	0.351519	0.314302	0.599804	0.49627
35	0.208905	0.217078	0.220508	0.155855	0.307166	0.21178	0.346987	0.257718	0.622117	0.524969
35.5	0.232298	0.221716	0.245759	0.188887	0.288859	0.183639	0.332726	0.258828	0.693824	0.52779
36	0.248656	0.245579	0.247587	0.166734	0.327584	0.197966	0.379898	0.279947	0.763359	0.492363
36.5	0.257953	0.279075	0.264231	0.141313	0.351619	0.214292	0.442814	0.320332	0.820484	0.460495
37	0.273333	0.295286	0.287969	0.138573	0.379266	0.244375	0.509302	0.34433	0.863005	0.413828
37.5	0.299237	0.301463	0.321583	0.15953	0.419765	0.299563	0.61746	0.352164	0.908344	0.342592
38	0.334743	0.298262	0.358447	0.191919	0.480979	0.338718	0.735699	0.353923	0.916709	0.343194
38.5	0.38292	0.286195	0.395943	0.219642	0.544418	0.350386	0.865801	0.313726	0.905247	0.363273
39	0.426598	0.282757	0.445293	0.229365	0.616945	0.366201	0.970462	0.309573	0.898531	0.376237
39.5	0.466174	0.279707	0.487164	0.228572	0.672448	0.368693	0.98756	0.288616	0.890964	0.389995
40	0.505996	0.273836	0.528468	0.217876	0.72051	0.343013	0.998779	0.312751	0.889438	0.376385
40.5	0.542933	0.27074	0.565734	0.202238	0.76736	0.287214	0.96736	0.368839	0.889179	0.362699
41	0.573002	0.265295	0.604319	0.188012	0.799062	0.229535	0.929559	0.40875	0.893152	0.356639
41.5	0.598772	0.257531	0.63961	0.185622	0.807991	0.219063	0.90672	0.428819	0.901351	0.356965
42	0.624956	0.247582	0.667261	0.1856	0.805414	0.21962	0.86433	0.447174	0.920661	0.345556
42.5	0.653618	0.232936	0.689003	0.187918	0.799258	0.214341	0.827411	0.452844	0.93816	0.318059
43	0.682006	0.220312	0.708313	0.190748	0.792812	0.186255	0.819164	0.432773	0.955638	0.292813
43.5	0.706844	0.211249	0.732764	0.188769	0.792493	0.153116	0.819614	0.413393	0.968159	0.282023
44	0.72211	0.204015	0.756335	0.185892	0.794287	0.117916	0.84043	0.388622	0.98651	0.267816
44.5	0.730529	0.201396	0.780907	0.174854	0.806914	0.0987595	0.887919	0.313211	1.01173	0.248813
45	0.739501	0.198187	0.800123	0.15821	0.818131	0.0993226	0.957586	0.25536	1.03888	0.229752
45.5	0.749326	0.195211	0.814402	0.143765	0.836463	0.120144	0.997425	0.251612	1.06137	0.21369
46	0.759353	0.187052	0.830298	0.133881	0.858672	0.141246	1.03222	0.242781	1.07955	0.198318
46.5	0.769811	0.177283	0.839968	0.126519	0.882241	0.159956	1.0499	0.227566	1.07931	0.185063
47	0.782607	0.16301	0.852092	0.12155	0.911726	0.16736	1.06927	0.214933	1.07715	0.176716
47.5	0.797192	0.148782	0.862306	0.118002	0.938802	0.163071	1.08217	0.218093	1.07062	0.177532
48	0.811652	0.138542	0.874414	0.118011	0.967323	0.149181	1.08799	0.220114	1.06565	0.18466
48.5	0.826636	0.131528	0.88722	0.12111	0.989254	0.131437	1.09122	0.226178	1.06181	0.193964
49	0.843137	0.127002	0.901705	0.126501	1.00805	0.118802	1.0928	0.227779	1.06131	0.203545
49.5	0.860862	0.126862	0.916643	0.132674	1.02209	0.115044	1.09354	0.228632	1.05995	0.209985
50	0.877736	0.129027	0.930325	0.138488	1.03241	0.122099	1.09557	0.223329	1.06082	0.215705
50.5	0.891857	0.133132	0.941242	0.143627	1.0398	0.133469	1.10083	0.215431	1.06308	0.220503
51	0.903677	0.138129	0.948729	0.148181	1.04213	0.147568	1.10822	0.206933	1.06872	0.225973
51.5	0.913014	0.143002	0.954796	0.151622	1.04242	0.15864	1.11329	0.201918	1.07567	0.231029
52	0.921597	0.14815	0.959908	0.154568	1.04112	0.168859	1.11798	0.200571	1.08139	0.23372
52.5	0.93055	0.153227	0.966198	0.157361	1.0405	0.177899	1.12013	0.205305	1.08603	0.235939
53	0.939585	0.158405	0.972702	0.160555	1.04457	0.185435	1.12409	0.210523	1.08806	0.236907
53.5	0.948864	0.163022	0.979639	0.163872	1.05053	0.190431	1.12989	0.216766	1.08974	0.23833
54	0.957266	0.166981	0.985453	0.167729	1.05856	0.194756	1.13787	0.221663	1.08969	0.241482
54.5	0.964303	0.168972	0.990261	0.172086	1.06676	0.195136	1.14803	0.223787	1.08982	0.244494
55	0.970906	0.170807	0.993772	0.177361	1.07443	0.194925	1.15889	0.224254	1.08735	0.250511
55.5	0.977053	0.172613	0.996704	0.183066	1.08099	0.189653	1.16945	0.225409	1.08407	0.256388
56	0.981887	0.174063	0.997671	0.188244	1.08719	0.183458	1.17696	0.225367	1.07828	0.263775
56.5	0.985826	0.174482	0.999423	0.193995	1.09394	0.17718	1.18235	0.22561	1.07213	0.272144
57	0.988288	0.173319	0.999982	0.199736	1.10187	0.171738	1.18795	0.225131	1.06579	0.280727
57.5	0.989471	0.170007	1.00202	0.206648	1.11141	0.168432	1.19342	0.223672	1.06022	0.289332
58	0.989164	0.167284	1.00456	0.215019	1.12104	0.165819	1.19851	0.220909	1.05528	0.295966
58.5	0.989169	0.1649	1.00884	0.224897	1.12931	0.164157	1.20397	0.219128	1.05107	0.30155
59	0.989144	0.163729	1.01578	0.233664	1.13462	0.160976	1.20919	0.218482	1.04555	0.306338
59.5	0.98937	0.162947	1.02257	0.242362	1.13904	0.157524	1.21275	0.219264	1.03907	0.310785
60	0.989773	0.161531	1.02952	0.250238	1.14232	0.15339	1.21568	0.220354	1.03212	0.314862
60.5	0.989227	0.159514	1.03554	0.257609	1.14639	0.148752	1.21601	0.221792	1.02449	0.318923
61	0.988441	0.158093	1.04027	0.264295	1.15116	0.143582	1.21553	0.222926	1.01718	0.322452
61.5	0.987202	0.156108	1.04466	0.270937	1.1565	0.138226	1.21453	0.224174	1.01061	0.324481
62	0.984684	0.15481	1.04895	0.277585	1.16285	0.134181	1.21333	0.225327	1.00371	0.32609
62.5	0.982361	0.154073	1.05337	0.284453	1.16988	0.131488	1.21212	0.227834	0.997551	0.32606
63	0.980213	0.155274	1.05764	0.29135	1.17579	0.128884	1.21138	0.230955	0.991983	0.326705
63.5	0.979491	0.157131	1.06251	0.298118	1.18039	0.128241	1.21107	0.234363	0.987083	0.326476
64	0.980049	0.160929	1.06755	0.304234	1.18425	0.128811	1.21068	0.238487	0.982658	0.326414
64.5	0.981651	0.165821	1.07317	0.309483	1.187	0.130442	1.21013	0.242343	0.978431	0.326759
65	0.984578	0.170746	1.07925	0.313278	1.18915	0.132114	1.20946	0.246481	0.974541	0.327028
65.5	0.988398	0.175253	1.08566	0.315578	1.19052	0.13417	1.20784	0.250441	0.971316	0.328446
66	0.993151	0.178528	1.09244	0.316868	1.19232	0.136076	1.20583	0.254395	0.967757	0.330414
66.5	0.99857	0.180844	1.09856	0.318201	1.19438	0.137659	1.204	0.258256	0.963955	0.333756
67	1.00395	0.182421	1.10399	0.31946	1.19657	0.138985	1.2021	0.261745	0.960745	0.336996
67.5	1.00971	0.183626	1.10881	0.320767	1.19878	0.140866	1.19905	0.263698	0.957488	0.340903
68	1.01563	0.184181	1.11311	0.321914	1.20035	0.143446	1.19559	0.265286	0.953761	0.345258
68.5	1.02117	0.184815	1.11734	0.322894	1.20081	0.146401	1.19169	0.267287	0.950198	0.349723
69	1.0259	0.185061	1.12043	0.323355	1.20086	0.149756	1.1873	0.269278	0.946724	0.354266
69.5	1.03076	0.185244	1.12293	0.322976	1.1998	0.153687	1.18323	0.271258	0.943871	0.358518
70	1.03621	0.185346	1.12493	0.322242	1.19771	0.158019	1.17955	0.273405	0.941215	0.362117
70.5	1.04176	0.18529	1.12653	0.321203	1.19501	0.162259	1.17553	0.275479	0.93789	0.365874
71	1.04715	0.184713	1.12805	0.320148	1.19214	0.166388	1.17167	0.277119	0.934294	0.36987
71.5	1.05287	0.18349	1.12935	0.319019	1.18864	0.170996	1.16789	0.278016	0.93076	0.37245
72	1.05821	0.182146	1.13093	0.317161	1.18488	0.176045	1.16441	0.27849	0.927694	0.373995
72.5	1.06317	0.180765	1.13175	0.315107	1.17944	0.180898	1.16095	0.277916	0.925069	0.375663
73	1.06774	0.1794	1.13259	0.312328	1.17347	0.186069	1.15727	0.277529	0.921858	0.377283
73.5	1.07168	0.17771	1.13178	0.309017	1.16653	0.190166	1.15306	0.277209	0.918735	0.377864
74	1.07523	0.175752	1.13034	0.305437	1.15884	0.194537	1.14889	0.276925	0.915456	0.377548
74.5	1.07823	0.173567	1.12765	0.301507	1.15002	0.198367	1.14425	0.276332	0.911725	0.376776
75	1.08101	0.171428	1.12445	0.297057	1.14033	0.202603	1.13853	0.275207	0.907275	0.375868
75.5	1.08341	0.168841	1.12045	0.292512	1.12974	0.206308	1.13181	0.273737	0.90255	0.374715
76	1.08518	0.166466	1.11659	0.288182	1.1185	0.209956	1.12453	0.271753	0.897728	0.37277
76.5	1.08573	0.164153	1.11213	0.283756	1.10621	0.213032	1.11682	0.269456	0.892437	0.370344
77	1.08575	0.162173	1.10695	0.279054	1.09288	0.216005	1.10867	0.266315	0.887306	0.367835
77.5	1.08466	0.159806	1.10094	0.273726	1.07835	0.21876	1.09948	0.26237	0.882193	0.364847
78	1.08315	0.157688	1.09408	0.268403	1.06317	0.221596	1.08987	0.258247	0.876931	0.361762
78.5	1.08063	0.155514	1.08597	0.26325	1.04731	0.223915	1.07957	0.253848	0.871233	0.35861
79	1.0778	0.153425	1.07715	0.258116	1.02991	0.225654	1.06816	0.249549	0.864579	0.355352
79.5	1.07301	0.151108	1.06791	0.25272	1.01153	0.227326	1.05577	0.244681	0.856881	0.352245
80	1.06783	0.149053	1.05812	0.247599	0.992218	0.2283	1.04227	0.239544	0.84768	0.348999
80.5	1.06159	0.147649	1.04686	0.242068	0.972613	0.228008	1.0282	0.234631	0.837517	0.345898
81	1.05449	0.146234	1.03478	0.236764	0.952331	0.227318	1.01318	0.229904	0.826583	0.343288
81.5	1.04566	0.144949	1.02171	0.23128	0.931496	0.22558	0.997931	0.225149	0.814329	0.340947
82	1.03633	0.143921	1.00716	0.226324	0.909148	0.224055	0.981282	0.219566	0.801173	0.338413
82.5	1.02549	0.143328	0.991473	0.221003	0.884684	0.223157	0.963318	0.214182	0.787345	0.336141
83	1.01378	0.142716	0.975007	0.215878	0.859169	0.22213	0.94428	0.208623	0.77239	0.333763
83.5	1.00002	0.142273	0.957348	0.210308	0.832422	0.220329	0.924346	0.203395	0.75653	0.32977
84	0.984858	0.142181	0.938877	0.205094	0.8058	0.218515	0.903339	0.197663	0.739675	0.325184
84.5	0.968417	0.141953	0.919314	0.19978	0.777961	0.217225	0.881583	0.19217	0.721827	0.320437
85	0.950776	0.142058	0.898272	0.194705	0.748016	0.217202	0.858362	0.186262	0.703013	0.315706
85.5	0.931365	0.142431	0.875992	0.189439	0.717364	0.217781	0.833829	0.180719	0.683195	0.311598
86	0.910459	0.143211	0.85219	0.184185	0.684277	0.219785	0.807801	0.17428	0.662273	0.307258
86.5	0.888041	0.144085	0.827569	0.178791	0.648781	0.22178	0.780196	0.167849	0.639875	0.30347
87	0.863677	0.145528	0.8009	0.173622	0.613092	0.223221	0.750845	0.160748	0.616226	0.299323
87.5	0.83744	0.147616	0.772919	0.168471	0.577587	0.22432	0.720133	0.153601	0.590608	0.294789
88	0.80962	0.149126	0.743874	0.163361	0.54098	0.225162	0.686219	0.147023	0.563676	0.289429
88.5	0.778845	0.150535	0.713325	0.15864	0.503	0.22462	0.651511	0.140759	0.534457	0.283781
89	0.746578	0.151755	0.679447	0.152454	0.465316	0.222885	0.616196	0.135086	0.503899	0.277355
89.5	0.711467	0.153383	0.644988	0.146701	0.427394	0.220054	0.579121	0.129897	0.47076	0.267932
90	0.674703	0.154761	0.608676	0.140947	0.390037	0.215061	0.540549	0.125688	0.436233	0.258511
90.5	0.635999	0.157016	0.57139	0.136125	0.352264	0.20801	0.501385	0.121329	0.400287	0.249434
91	0.595518	0.15796	0.531436	0.131077	0.315463	0.198358	0.461117	0.117456	0.363376	0.237601
91.5	0.553322	0.159254	0.490642	0.126909	0.279462	0.18691	0.41976	0.11421	0.325696	0.22432
92	0.510387	0.159478	0.449558	0.122897	0.245813	0.173079	0.378228	0.110476	0.288629	0.209611
92.5	0.467597	0.158689	0.408214	0.119582	0.214176	0.157314	0.336486	0.107396	0.25203	0.194871
93	0.425408	0.156976	0.367555	0.115879	0.18465	0.140619	0.295122	0.104115	0.216141	0.179455
93.5	0.384017	0.153957	0.327923	0.111806	0.156025	0.124538	0.254593	0.102018	0.180121	0.164311
94	0.343289	0.150063	0.28877	0.106365	0.127989	0.10932	0.216108	0.0998354	0.147851	0.148148
94.5	0.301349	0.145164	0.250609	0.100839	0.101136	0.0944977	0.18116	0.09658	0.118875	0.132203
95	0.260985	0.139158	0.213655	0.0962992	0.0786108	0.080263	0.149873	0.0927998	0.0934801	0.115592
95.5	0.224149	0.13184	0.179036	0.0916915	0.05766	0.0673467	0.121996	0.0905533	0.0714879	0.0990259
96	0.18843	0.123862	0.146808	0.086794	0.0405749	0.0535132	0.0981016	0.0875582	0.0537195	0.0836273
96.5	0.158228	0.114451	0.119557	0.07862	0.0251673	0.0395846	0.0782859	0.0847356	0.0396826	0.0695236
97	0.131251	0.104112	0.0963856	0.0705388	0.0151813	0.0291986	0.0624661	0.081867	0.0315358	0.0612325
97.5	0.10885	0.0931466	0.0773605	0.062359	0.00639571	0.0205095	0.0501865	0.0778413	0.0249916	0.0553256
98	0.0883141	0.0821172	0.0596518	0.0550341	8.98851e-06	0.0158033	0.0396598	0.0735504	0.0167075	0.0507717
98.5	0.0707438	0.0712058	0.0464505	0.0466654	-0.00571453	0.0132459	0.0315764	0.0661482	0.00934507	0.0444654
99	0.0539639	0.059998	0.0336788	0.0392475	-0.00617697	0.0125565	0.0233397	0.0588264	0.00158944	0.0382203
99.5	0.0421651	0.0511527	0.0247201	0.0319836	-0.00618641	0.0129371	0.0188099	0.050702	-0.000722442	0.0296731
100	0.0308303	0.0436711	0.0159457	0.0266449	-0.0053217	0.0123764	0.0150218	0.0429233	-0.00186284	0.0236683

## Sheet: MCFfx
time	0.15	0.15	0.3	0.3	0.45	0.45	0.6	0.6	0.75	0.75
	Mean	SD	Mean	SD	Mean	SD	Mean	SD	Mean	SD
0.5	-0.0133409	0.0142751	0.000347963	0.0129507	-9.66386e-05	0.012834	-0.003778	0.0126114	0.0133052	0.0161246
1	-0.014096	0.0143403	-8.2033e-05	0.0128501	-0.00054124	0.0127237	-0.00345903	0.0126252	0.0128831	0.0158841
1.5	-0.0144869	0.0146421	-0.000512028	0.0127567	-0.000850804	0.0126867	-0.00314006	0.0126836	0.012461	0.0157336
2	-0.0139856	0.0150829	-0.000827212	0.0127121	-0.000749426	0.0129189	-0.0025916	0.012876	0.0124827	0.0157121
2.5	-0.0140137	0.0148862	-0.000789849	0.0128641	-0.000820502	0.0128772	-0.00236224	0.013298	0.0125333	0.0153777
3	-0.01356	0.0154308	-0.000837432	0.0128535	-0.00103447	0.0127104	-0.00104295	0.0134679	0.0120356	0.0152061
3.5	-0.0134776	0.0157427	-0.000906756	0.0128684	-0.000987052	0.0125642	0.000242416	0.0139887	0.0118381	0.0149263
4	-0.0131196	0.0160691	-0.000881311	0.0127091	-0.000552003	0.0129849	0.00234402	0.0151109	0.0116909	0.0147191
4.5	-0.0126049	0.0166449	-0.000511536	0.0130401	-0.000532882	0.0127163	0.00413245	0.0151913	0.0119374	0.0145335
5	-0.0118396	0.0169662	-0.000395552	0.0128978	-0.00031285	0.0123181	0.0055205	0.0149483	0.0123288	0.0146676
5.5	-0.0114763	0.0168064	-0.000192941	0.0124975	-9.42592e-05	0.012042	0.00660442	0.0147062	0.0128567	0.0146455
6	-0.0107137	0.0173967	-1.71413e-05	0.0121618	2.49776e-05	0.0117786	0.00790784	0.0145257	0.0136844	0.0146653
6.5	-0.0102872	0.0175017	7.34506e-05	0.01186	0.000377907	0.0115944	0.00897678	0.0143755	0.0137368	0.0146678
7	-0.00935173	0.0178789	0.000579027	0.0118531	0.000776466	0.0116659	0.0101994	0.0145196	0.0141531	0.0147622
7.5	-0.00896357	0.0175611	0.00106912	0.0119965	0.00123578	0.0111973	0.0112302	0.014284	0.0143529	0.0149084
8	-0.00832038	0.0173771	0.00153605	0.0115859	0.00138607	0.0106526	0.012422	0.0141544	0.0149301	0.0154046
8.5	-0.00735849	0.0176666	0.0017807	0.0111157	0.00221388	0.0106895	0.013813	0.013944	0.0144674	0.0153946
9	-0.00624368	0.0177106	0.00256675	0.0110661	0.0025407	0.0102734	0.0145583	0.0131313	0.0140772	0.0151964
9.5	-0.00534603	0.0174055	0.00296978	0.0106937	0.00363439	0.00946971	0.0160607	0.0123446	0.013689	0.0151121
10	-0.00450333	0.0169368	0.00383831	0.00981063	0.00449747	0.0092391	0.0173239	0.0113691	0.0128339	0.0161641
10.5	-0.00347931	0.0169172	0.00471521	0.00948071	0.00502305	0.00881082	0.0187128	0.0101726	0.0111862	0.0167604
11	-0.00228655	0.0166525	0.00520035	0.00902865	0.00532328	0.0080433	0.0198521	0.00985238	0.00896854	0.0184886
11.5	-0.00163707	0.0162018	0.00557768	0.0083368	0.00579172	0.00747674	0.0206216	0.00974062	0.00662183	0.0183551
12	-0.00080986	0.0154671	0.00597664	0.00771657	0.00604138	0.00661761	0.0206539	0.00901385	0.00468207	0.0175298
12.5	7.09907e-05	0.0145683	0.0059985	0.00669324	0.00710796	0.0063948	0.0206333	0.00746393	0.00363071	0.0166688
13	0.00840078	0.0308246	0.00693085	0.0063377	0.00786297	0.00600149	0.0199892	0.00639933	0.00278144	0.0164035
13.5	0.0343118	0.104964	0.00782709	0.006034	0.00953532	0.00668158	0.0198512	0.00564522	0.000632848	0.0148951
14	0.040117	0.120202	0.00921607	0.0065309	0.0097191	0.00703369	0.0198306	0.00486518	-0.00279926	0.0144978
14.5	0.0423822	0.124687	0.00968001	0.00692076	0.011045	0.00836389	0.0203923	0.0041096	-0.00560891	0.0137829
15	0.0433695	0.127381	0.0107221	0.00814859	0.0109717	0.00905596	0.0197514	0.00304534	-0.00805724	0.0153769
15.5	0.0508537	0.139221	0.0108243	0.00894807	0.010395	0.0109075	0.0177311	0.00269997	-0.00922772	0.0158478
16	0.0697304	0.165049	0.0103427	0.0105731	-0.0141649	0.0665552	0.0141983	0.0066018	-0.00969396	0.0161432
16.5	0.118075	0.203655	-0.0104333	0.0574722	-0.0300342	0.176668	0.00896137	0.00973165	-0.0102194	0.0166494
17	0.135291	0.24981	-0.0209883	0.158157	-0.00466397	0.390536	0.0123449	0.0298911	0.0480805	0.0793601
17.5	0.0998134	0.291355	0.0110253	0.347561	0.117392	0.645484	0.0656417	0.112499	0.24015	0.235093
18	0.0893312	0.37602	0.138871	0.572626	0.035293	0.59481	0.244356	0.310258	0.59656	0.420223
18.5	0.0528484	0.409759	0.119407	0.549985	0.107566	0.560879	0.471894	0.38874	0.65729	0.391286
19	0.0572923	0.398659	0.175827	0.479305	0.210164	0.534412	0.571807	0.373652	0.705641	0.41254
19.5	0.0867821	0.359533	0.259227	0.454157	0.27532	0.497545	0.623074	0.335077	0.749962	0.479123
20	0.113039	0.320494	0.310077	0.448219	0.353941	0.518202	0.597952	0.320207	1.0113	0.832108
20.5	0.116512	0.306568	0.368626	0.480267	0.402373	0.555617	0.716029	0.423085	1.13932	0.885002
21	0.0965043	0.323763	0.412696	0.527046	0.419979	0.601465	1.01426	0.857843	1.13989	0.841946
21.5	0.068059	0.359429	0.433131	0.575655	0.407552	0.637425	1.17107	0.993706	1.00627	0.80525
22	0.0400942	0.375401	0.424887	0.616788	0.360019	0.643706	1.03396	0.922142	0.785037	0.615257
22.5	0.0205041	0.359137	0.386185	0.629764	0.298359	0.64179	0.816601	0.714356	0.597098	0.486865
23	0.00265055	0.347985	0.335495	0.624959	0.234228	0.616991	0.633749	0.556582	0.447532	0.39851
23.5	-0.024026	0.349728	0.283209	0.596867	0.177808	0.59532	0.475525	0.440559	0.32669	0.317506
24	-0.0483284	0.35378	0.236213	0.565017	0.12696	0.57547	0.347135	0.358993	0.233655	0.270513
24.5	-0.068663	0.357644	0.193203	0.536892	0.0816792	0.554389	0.251265	0.314231	0.162007	0.252965
25	-0.0887092	0.360763	0.153457	0.510396	0.0474599	0.535587	0.17559	0.295464	0.104702	0.250417
25.5	-0.105434	0.361175	0.120555	0.488327	0.0211665	0.515288	0.117454	0.283331	0.0558128	0.249808
26	-0.123239	0.363209	0.0939173	0.468353	0.00262067	0.494527	0.0770928	0.275605	0.0166796	0.244377
26.5	-0.138827	0.364718	0.0730279	0.449618	-0.0118907	0.474093	0.0427774	0.26814	-0.0203887	0.229251
27	-0.152141	0.367032	0.0565227	0.431066	-0.0262917	0.454651	0.00555745	0.258303	-0.0541636	0.21432
27.5	-0.161038	0.368449	0.0412851	0.413143	-0.0404621	0.436299	-0.0340538	0.247041	-0.0855056	0.199916
28	-0.165113	0.366977	0.0263603	0.396347	-0.0530094	0.419939	-0.0702255	0.238418	-0.109141	0.185627
28.5	-0.165675	0.36284	0.0121883	0.382022	-0.0625518	0.406376	-0.0967043	0.229202	-0.119085	0.174893
29	-0.163077	0.357642	0.000229724	0.370644	-0.0698893	0.39617	-0.108188	0.218053	-0.117863	0.169164
29.5	-0.157317	0.353974	-0.00917899	0.362107	-0.0757355	0.388021	-0.10738	0.208158	-0.109575	0.165726
30	-0.147397	0.353208	-0.0164657	0.355218	-0.0781756	0.382469	-0.101337	0.200115	-0.0990145	0.161066
30.5	-0.136046	0.353822	-0.0205664	0.349979	-0.0767453	0.378349	-0.0943405	0.193139	-0.0887536	0.155381
31	-0.122632	0.355017	-0.0211366	0.346287	-0.0730789	0.374407	-0.0879979	0.187426	-0.0844144	0.148462
31.5	-0.104696	0.358228	-0.0223168	0.342638	-0.0684608	0.370361	-0.0825254	0.182372	-0.0995946	0.149082
32	-0.0794154	0.369173	-0.0228695	0.338765	-0.0629936	0.366898	-0.0785928	0.17849	-0.120077	0.167767
32.5	-0.0593789	0.376562	-0.0251482	0.335887	-0.0563345	0.363525	-0.0750381	0.177752	-0.143804	0.204975
33	-0.0518719	0.369767	-0.026865	0.335109	-0.0474542	0.360858	-0.064311	0.1844	-0.165281	0.248301
33.5	-0.0438648	0.367504	-0.0320995	0.341545	-0.036039	0.357466	-0.0440477	0.204282	-0.183844	0.293271
34	-0.0323087	0.371746	-0.0361164	0.353856	-0.0233617	0.353562	-0.00440899	0.261288	-0.166285	0.260625
34.5	-0.0228766	0.375539	-0.040037	0.37232	-0.0113036	0.349379	0.0256686	0.311594	-0.130353	0.193586
35	-0.016793	0.376738	-0.0430662	0.393244	0.00104553	0.346144	0.0391363	0.332414	-0.10475	0.155139
35.5	-0.0103539	0.379976	-0.0381304	0.402515	0.0127689	0.343649	0.0413918	0.332975	-0.0803652	0.126923
36	-0.00180685	0.386605	-0.0306725	0.40747	0.0250979	0.342078	0.030206	0.308033	-0.0638428	0.114837
36.5	0.00751937	0.393324	-0.0116377	0.391771	0.0380626	0.341007	0.0158853	0.27962	-0.0464685	0.109485
37	0.0186335	0.400331	0.00860711	0.376718	0.0521138	0.341307	-0.00102882	0.248572	-0.0280252	0.113372
37.5	0.0300646	0.405076	0.0312516	0.361794	0.067308	0.342937	-0.0104242	0.232679	-0.00922758	0.12508
38	0.0418086	0.406333	0.0540318	0.351453	0.0835865	0.345027	-0.0140853	0.22671	0.00950042	0.14085
38.5	0.0544331	0.404358	0.0760262	0.345697	0.102048	0.347236	-0.0199885	0.215757	0.0234906	0.155467
39	0.0670156	0.398294	0.0979414	0.343091	0.122229	0.349935	-0.0267924	0.202936	0.0310176	0.172493
39.5	0.0811051	0.390915	0.119629	0.343364	0.145072	0.353374	-0.0326995	0.192234	0.0385033	0.195695
40	0.0966487	0.381559	0.141522	0.346345	0.16983	0.357511	-0.0380939	0.183316	0.0462521	0.223471
40.5	0.115012	0.372403	0.163915	0.351641	0.196609	0.36186	-0.0580979	0.160467	0.0590332	0.252087
41	0.136299	0.364214	0.18824	0.35739	0.22671	0.366727	-0.0807439	0.156058	0.0736794	0.280755
41.5	0.160201	0.35762	0.215292	0.363611	0.260169	0.371625	-0.0907924	0.168302	0.0903449	0.306165
42	0.186498	0.352592	0.243908	0.372027	0.295688	0.374992	-0.0966035	0.187814	0.10639	0.327807
42.5	0.214201	0.348962	0.274206	0.380885	0.331715	0.37664	-0.0827929	0.190463	0.123347	0.345243
43	0.242601	0.346453	0.30222	0.392998	0.367622	0.375901	-0.0647213	0.192842	0.140128	0.360681
43.5	0.271221	0.344294	0.329313	0.405659	0.404467	0.373067	-0.0488353	0.202417	0.156066	0.372869
44	0.299022	0.341516	0.355409	0.419814	0.441508	0.367732	-0.0302829	0.213467	0.170864	0.38204
44.5	0.325175	0.338858	0.38145	0.434198	0.476157	0.358921	-0.0137146	0.233222	0.184096	0.388232
45	0.348657	0.337266	0.406047	0.447266	0.506981	0.345818	0.00507706	0.255944	0.194943	0.389147
45.5	0.368954	0.337079	0.427131	0.458334	0.534561	0.330174	0.0230386	0.285773	0.204847	0.388063
46	0.382419	0.338741	0.445454	0.46544	0.557475	0.315945	0.0431319	0.31777	0.213792	0.38753
46.5	0.389011	0.345658	0.459493	0.472278	0.570222	0.307549	0.0638919	0.350634	0.219369	0.386718
47	0.390615	0.356649	0.46677	0.478271	0.574527	0.303335	0.0849003	0.382725	0.220352	0.386942
47.5	0.386507	0.367982	0.465799	0.484312	0.569312	0.303148	0.105678	0.411824	0.216977	0.39027
48	0.378749	0.373644	0.45779	0.487097	0.554557	0.305491	0.125281	0.436603	0.213087	0.399433
48.5	0.374472	0.364578	0.441815	0.48779	0.529252	0.303789	0.143163	0.453953	0.215583	0.41001
49	0.369573	0.344555	0.418568	0.482818	0.55592	0.251645	0.157114	0.465694	0.219631	0.417842
49.5	0.359087	0.322405	0.39073	0.469532	0.501834	0.258918	0.165881	0.469682	0.217762	0.425745
50	0.343755	0.299631	0.357574	0.449788	0.443845	0.265235	0.168647	0.469112	0.214929	0.431882
50.5	0.349533	0.258752	0.318928	0.42991	0.3737	0.269994	0.165971	0.465596	0.214491	0.430378
51	0.398829	0.125215	0.275752	0.410387	0.340914	0.270194	0.156429	0.461842	0.217409	0.415562
51.5	0.430714	0.0837083	0.236738	0.389653	0.280985	0.306325	0.141888	0.458586	0.2203	0.38827
52	0.424401	0.0827624	0.215527	0.375806	0.197046	0.335169	0.124046	0.457455	0.217089	0.351409
52.5	0.41816	0.0815432	0.212256	0.37523	0.284138	0.417352	0.167225	0.462379	0.20999	0.312541
53	0.411989	0.0800275	0.232365	0.374116	0.474658	0.0586136	0.221462	0.484249	0.202321	0.27803
53.5	0.405967	0.0782454	0.302999	0.334722	0.467955	0.0579211	0.213894	0.484216	0.191852	0.25164
54	0.400378	0.0764269	0.359093	0.341768	0.462024	0.0568814	0.207815	0.482369	0.180539	0.237542
54.5	0.395181	0.0746869	0.354328	0.33705	0.456526	0.055609	0.202568	0.480041	0.170378	0.239685
55	0.39028	0.0729631	0.350125	0.332433	0.451249	0.0541233	0.199006	0.475917	0.162483	0.252371
55.5	0.38553	0.0713635	0.346075	0.328319	0.446052	0.0525994	0.196311	0.471603	0.156505	0.269868
56	0.380829	0.0699888	0.342148	0.324284	0.441	0.050953	0.193826	0.467016	0.156201	0.282656
56.5	0.376596	0.0686987	0.338056	0.32105	0.435933	0.0493302	0.191636	0.462522	0.161208	0.287265
57	0.373192	0.0678454	0.334015	0.317878	0.431004	0.0476755	0.190015	0.458858	0.166607	0.285939
57.5	0.370439	0.0670779	0.3299	0.315079	0.426003	0.0461039	0.188939	0.45549	0.171113	0.279183
58	0.368065	0.066267	0.325866	0.31219	0.421163	0.0446455	0.187713	0.452571	0.173852	0.268391
58.5	0.366022	0.0655011	0.322013	0.308856	0.416208	0.04339	0.186595	0.449708	0.173871	0.255174
59	0.364225	0.0647587	0.318192	0.305582	0.411825	0.0424307	0.185749	0.446943	0.175383	0.24291
59.5	0.362639	0.0640089	0.314498	0.302458	0.407941	0.0419728	0.185115	0.444316	0.18457	0.240223
60	0.361244	0.0632746	0.311212	0.299765	0.404253	0.0417306	0.184658	0.441974	0.227557	0.253248
60.5	0.360047	0.0624732	0.308139	0.297599	0.401174	0.04181	0.184336	0.439896	0.282186	0.27859
61	0.359017	0.0616417	0.30526	0.295947	0.398345	0.0420317	0.183993	0.438531	0.28279	0.278399
61.5	0.358174	0.060679	0.302644	0.29492	0.395757	0.0424676	0.183758	0.437423	0.283662	0.277664
62	0.357471	0.0596415	0.300311	0.2938	0.393493	0.0430536	0.18355	0.436843	0.28489	0.276054
62.5	0.356883	0.0586249	0.298274	0.292626	0.39142	0.0436606	0.183337	0.436664	0.286398	0.273676
63	0.35638	0.0576223	0.296704	0.290885	0.389551	0.0441764	0.183029	0.437189	0.288122	0.270651
63.5	0.356046	0.0564077	0.295442	0.288805	0.387746	0.0447292	0.182853	0.437873	0.28992	0.267268
64	0.355712	0.0550511	0.294671	0.285713	0.385983	0.0451898	0.182807	0.438751	0.291693	0.2637
64.5	0.355297	0.0535381	0.294093	0.282212	0.384291	0.0456507	0.183106	0.439058	0.293315	0.260253
65	0.355133	0.0519743	0.293705	0.278298	0.382477	0.046191	0.183751	0.438747	0.294835	0.256765
65.5	0.355342	0.0504785	0.293357	0.274286	0.380715	0.046721	0.184597	0.438209	0.296354	0.252898
66	0.355445	0.0489705	0.292999	0.270133	0.37937	0.0465686	0.185587	0.437477	0.297729	0.248947
66.5	0.355372	0.0474137	0.292802	0.265988	0.378043	0.0464048	0.186838	0.436262	0.298926	0.244884
67	0.355298	0.045839	0.292876	0.261802	0.376536	0.0462395	0.188236	0.434746	0.300014	0.240746
67.5	0.355116	0.0443449	0.292912	0.257589	0.375017	0.0460378	0.189637	0.433243	0.301024	0.236532
68	0.354819	0.0428596	0.292892	0.253178	0.373469	0.0456284	0.191019	0.431735	0.301897	0.232358
68.5	0.354414	0.0414819	0.292861	0.248732	0.371871	0.0451444	0.192467	0.429961	0.302587	0.228201
69	0.354087	0.0401851	0.292831	0.244153	0.370299	0.0443244	0.193883	0.428075	0.303133	0.223605
69.5	0.353679	0.0389351	0.292768	0.239573	0.368623	0.0434049	0.195177	0.426263	0.303505	0.218714
70	0.353095	0.0376604	0.292657	0.235048	0.366882	0.0422547	0.196346	0.424416	0.303762	0.213302
70.5	0.352349	0.0363841	0.292447	0.230526	0.36498	0.0409459	0.19752	0.422209	0.303691	0.207586
71	0.351367	0.0350662	0.292116	0.226056	0.363012	0.0393717	0.198548	0.419882	0.303689	0.200822
71.5	0.350094	0.0338184	0.291612	0.221672	0.360813	0.0375596	0.19976	0.416609	0.303427	0.193745
72	0.348967	0.0326477	0.29093	0.217447	0.358511	0.0354976	0.200795	0.413198	0.303421	0.185882
72.5	0.348034	0.0313191	0.290084	0.213104	0.356193	0.0336617	0.20164	0.40959	0.303466	0.177761
73	0.346831	0.0298918	0.289177	0.208699	0.353947	0.0320072	0.202263	0.40587	0.303763	0.169006
73.5	0.345395	0.0282587	0.288312	0.204226	0.351663	0.0305615	0.202616	0.402034	0.304148	0.159714
74	0.343837	0.0265668	0.287512	0.199717	0.349389	0.0292763	0.202746	0.397997	0.304628	0.149688
74.5	0.3421	0.0248722	0.286706	0.195181	0.346921	0.0279564	0.202718	0.393442	0.305125	0.139055
75	0.340201	0.0231974	0.285871	0.190623	0.344364	0.026733	0.202451	0.388625	0.305502	0.12794
75.5	0.338181	0.0213819	0.284965	0.185787	0.341602	0.0255197	0.20203	0.383266	0.306061	0.115623
76	0.336045	0.0195973	0.283981	0.180848	0.338723	0.0244742	0.20141	0.377539	0.306604	0.103031
76.5	0.333766	0.0178896	0.282851	0.175808	0.335653	0.0235313	0.200665	0.371125	0.307098	0.0900312
77	0.33134	0.0163479	0.281606	0.170734	0.332437	0.0228109	0.199822	0.364062	0.307569	0.0769291
77.5	0.328826	0.0149499	0.280292	0.165349	0.329025	0.0222604	0.198993	0.355981	0.308502	0.0630944
78	0.326215	0.0140255	0.278848	0.159916	0.325432	0.021944	0.197987	0.347421	0.309217	0.0498732
78.5	0.323533	0.0138097	0.277252	0.154389	0.321675	0.021879	0.196866	0.338305	0.309721	0.038062
79	0.320746	0.0145752	0.275512	0.148798	0.317704	0.0220011	0.195757	0.328216	0.310275	0.0302832
79.5	0.317866	0.0164168	0.273735	0.14284	0.313596	0.0223914	0.19474	0.317219	0.311129	0.0305272
80	0.31499	0.0189811	0.271812	0.136762	0.309252	0.0228836	0.193687	0.305446	0.311904	0.0392962
80.5	0.312102	0.0223187	0.269884	0.130288	0.304794	0.0236021	0.192625	0.293108	0.312588	0.0527349
81	0.309102	0.0262066	0.267835	0.123583	0.300101	0.0243358	0.191743	0.279626	0.313296	0.0683772
81.5	0.306089	0.0308525	0.265849	0.116352	0.295311	0.0252241	0.190928	0.265487	0.313978	0.0850474
82	0.303114	0.0357667	0.263725	0.108962	0.2903	0.026056	0.190456	0.250022	0.314601	0.102167
82.5	0.300185	0.0411483	0.261581	0.101361	0.285206	0.0269714	0.190057	0.233977	0.315195	0.119545
83	0.297202	0.0467433	0.259363	0.0934709	0.279924	0.0277812	0.189964	0.21692	0.31516	0.135474
83.5	0.294348	0.053085	0.257183	0.0852964	0.274572	0.0286176	0.189888	0.19954	0.315126	0.151447
84	0.291487	0.0596341	0.254978	0.0768292	0.269071	0.0293247	0.190206	0.181123	0.315008	0.167199
84.5	0.288537	0.0665972	0.252811	0.0682257	0.263507	0.0300209	0.190573	0.162514	0.314735	0.182434
85	0.285464	0.0737078	0.25071	0.0593371	0.25786	0.0305633	0.191674	0.142165	0.314095	0.196525
85.5	0.282794	0.0812318	0.248666	0.050605	0.252157	0.031078	0.192878	0.121695	0.313028	0.209265
86	0.28053	0.0887229	0.246686	0.0422971	0.246422	0.0314444	0.194473	0.100505	0.311513	0.220532
86.5	0.278322	0.0966763	0.244715	0.0353147	0.240639	0.0317853	0.196175	0.0793873	0.309241	0.229438
87	0.275936	0.104779	0.24297	0.0305419	0.23489	0.0319811	0.19832	0.0576832	0.306576	0.237001
87.5	0.273563	0.112767	0.24126	0.0300231	0.229107	0.0321653	0.20057	0.0366414	0.302607	0.240596
88	0.271218	0.120738	0.239744	0.0342546	0.223408	0.0322062	0.202772	0.0185487	0.29837	0.243167
88.5	0.268985	0.128783	0.238237	0.0420426	0.2177	0.0322567	0.204984	0.0162978	0.292637	0.241188
89	0.2668	0.136834	0.23679	0.0517214	0.21211	0.032184	0.206599	0.0311648	0.286722	0.238364
89.5	0.264758	0.144973	0.235324	0.0624138	0.20655	0.0321338	0.208274	0.048704	0.279177	0.230682
90	0.262775	0.153114	0.233466	0.0723048	0.201126	0.0319891	0.209688	0.065849	0.270871	0.220581
90.5	0.260743	0.160715	0.231615	0.0824188	0.195775	0.0318749	0.210799	0.0819146	0.260269	0.203961
91	0.258755	0.168242	0.229701	0.0921639	0.190568	0.0316942	0.211037	0.0954353	0.2501	0.18811
91.5	0.256561	0.174723	0.227658	0.101459	0.185477	0.0315489	0.210677	0.107018	0.240488	0.173292
92	0.254405	0.181082	0.225044	0.108771	0.18053	0.0313585	0.209301	0.115537	0.2302	0.156435
92.5	0.252011	0.186293	0.222202	0.115136	0.175742	0.0312042	0.207013	0.1214	0.219464	0.138287
93	0.249666	0.191381	0.218741	0.1193	0.17109	0.0310208	0.20367	0.124068	0.207958	0.11823
93.5	0.246773	0.194397	0.214892	0.121904	0.166636	0.030869	0.199353	0.123978	0.196232	0.0982563
94	0.243914	0.197231	0.21036	0.122112	0.162302	0.0306979	0.194232	0.121333	0.183976	0.0784713
94.5	0.240307	0.197401	0.205351	0.120376	0.158203	0.0305493	0.188483	0.116804	0.171747	0.0623482
95	0.236729	0.197375	0.199753	0.11656	0.154207	0.0303869	0.182405	0.110917	0.159715	0.0537001
95.5	0.231464	0.191872	0.193667	0.110684	0.150476	0.0302345	0.176011	0.103975	0.144406	0.0530256
96	0.226178	0.18606	0.187152	0.103272	0.146827	0.030071	0.169578	0.096434	0.1231	0.0638267
96.5	0.220583	0.178864	0.17992	0.093116	0.143469	0.0299038	0.160537	0.0824664	0.107888	0.078768
97	0.215026	0.171595	0.172267	0.0816226	0.138931	0.0295255	0.150637	0.06626	0.100896	0.0852661
97.5	0.208612	0.161352	0.16289	0.0649318	0.118466	0.0330487	0.14125	0.0514241	0.0965762	0.0883307
98	0.201191	0.151337	0.151527	0.0477127	0.0971822	0.0539079	0.131981	0.0376201	0.0939278	0.087211
98.5	0.186332	0.13991	0.127346	0.0415996	0.0862924	0.0581403	0.1182	0.0218368	0.0748231	0.0584519
99	0.169908	0.131036	0.102752	0.0532591	0.0755536	0.0630463	0.103498	0.0132526	0.0486744	0.0423935
99.5	0.129332	0.129243	0.0876658	0.0545734	0.0648148	0.0679523	0.0649747	0.0162099	0.0269962	0.0264807
100	0.0860221	0.133334	0.0727505	0.059571	0.0540759	0.0728583	0.0136475	0.00858675	0.00377816	0.00663687

## Sheet: MCFfy
time	0.15	0.15	0.3	0.3	0.45	0.45	0.6	0.6	0.75	0.75
	Mean	SD	Mean	SD	Mean	SD	Mean	SD	Mean	SD
0.5	0.0146522	0.0838547	0.0304029	0.0739233	0.101909	0.126666	0.096394	0.114376	0.138328	0.100493
1	0.00872027	0.081529	0.0294735	0.0736018	0.0998837	0.120996	0.0958652	0.105286	0.139664	0.0957198
1.5	0.00281741	0.0796142	0.028544	0.0737375	0.0978588	0.116203	0.0953365	0.0971163	0.141	0.0920359
2	0.000675721	0.0789125	0.0276146	0.074328	0.0958339	0.1124	0.0948078	0.0901168	0.142336	0.0895758
2.5	-0.00148479	0.0787249	0.026721	0.0753659	0.0938406	0.109778	0.0945379	0.0847442	0.141322	0.086742
3	-0.00322869	0.0796807	0.0258994	0.0768741	0.0924976	0.108952	0.0959132	0.08145	0.139541	0.085671
3.5	-0.00461539	0.0816359	0.0254431	0.0784264	0.0912796	0.109222	0.0981786	0.0792626	0.139415	0.0870965
4	-0.00325364	0.0799886	0.0261392	0.0799421	0.0917382	0.112364	0.10392	0.0801053	0.141211	0.0895006
4.5	-0.00218827	0.0780713	0.0267912	0.0807341	0.09173	0.115382	0.108584	0.0815554	0.148142	0.0895738
5	-0.0027758	0.0789114	0.028408	0.0785749	0.0891113	0.116592	0.110363	0.0821603	0.152075	0.0899154
5.5	-0.00369498	0.0805923	0.0290904	0.0779424	0.0871323	0.117712	0.112271	0.0838823	0.15706	0.0928094
6	-0.0095987	0.0790299	0.0264298	0.0798139	0.0878813	0.118131	0.114434	0.0870337	0.166952	0.0962201
6.5	-0.0151801	0.0783844	0.0245711	0.0819462	0.0896823	0.118995	0.116136	0.0911256	0.173802	0.0988602
7	-0.0161297	0.077489	0.025057	0.0821345	0.0941821	0.12055	0.117172	0.0962233	0.179264	0.103768
7.5	-0.0175725	0.0763705	0.0233201	0.0821442	0.0967771	0.122504	0.118836	0.100995	0.184777	0.107789
8	-0.0231414	0.0787795	0.0195463	0.0834832	0.0955546	0.124223	0.121193	0.105089	0.188719	0.106731
8.5	-0.0278932	0.0826256	0.0172358	0.0856949	0.0957272	0.125976	0.125935	0.107183	0.190929	0.107113
9	-0.0261638	0.0820959	0.0149568	0.0888718	0.0991326	0.128231	0.13268	0.108083	0.194221	0.109437
9.5	-0.0245318	0.0816767	0.0131146	0.0923634	0.10212	0.130273	0.140111	0.107806	0.192333	0.117551
10	-0.0283201	0.0848166	0.0148265	0.0926	0.102493	0.130815	0.147978	0.106669	0.192271	0.12522
10.5	-0.0326534	0.0879068	0.0162264	0.0927256	0.101244	0.132372	0.152939	0.113684	0.200244	0.122192
11	-0.0337175	0.0894548	0.0146779	0.0947533	0.100084	0.136094	0.15653	0.124744	0.201803	0.119154
11.5	-0.0341459	0.0915099	0.0120984	0.0936014	0.101618	0.140102	0.166419	0.125872	0.20083	0.119629
12	-0.0375807	0.0927856	0.00958759	0.0919706	0.103857	0.143818	0.178433	0.124595	0.206034	0.118562
12.5	-0.0412643	0.0943296	0.00873793	0.0948401	0.106617	0.14331	0.184018	0.125859	0.211015	0.115621
13	-0.0414257	0.0949777	0.00898829	0.0979294	0.111087	0.139954	0.188148	0.127832	0.211848	0.115857
13.5	-0.040832	0.0961461	0.0109832	0.0967333	0.111867	0.135468	0.193318	0.129453	0.213114	0.116797
14	-0.0393656	0.0972819	0.0135704	0.0939584	0.111301	0.131111	0.198626	0.131977	0.215668	0.117344
14.5	-0.038787	0.0983482	0.0126999	0.0929229	0.117029	0.136121	0.201851	0.13837	0.213614	0.115156
15	-0.0404483	0.0989913	0.00960847	0.0948959	0.123009	0.14493	0.204996	0.14566	0.213004	0.114543
15.5	-0.041559	0.100047	0.0109359	0.0942695	0.125244	0.141904	0.209415	0.144339	0.217621	0.114912
16	-0.0415563	0.101042	0.0156483	0.0902672	0.128083	0.136163	0.213851	0.143179	0.214565	0.110405
16.5	-0.0410757	0.102265	0.0188322	0.0869435	0.136707	0.135511	0.218454	0.141158	0.208525	0.0994024
17	-0.0384467	0.102886	0.0217619	0.0832037	0.14679	0.13629	0.222363	0.139577	0.211809	0.09315
17.5	-0.036474	0.103838	0.0264742	0.0798252	0.151497	0.137451	0.222496	0.136539	0.213947	0.0906475
18	-0.0363131	0.105192	0.0299647	0.0794726	0.154627	0.138782	0.22368	0.132798	0.213023	0.0964831
18.5	-0.0352995	0.105929	0.0322862	0.0815099	0.162811	0.129862	0.228521	0.125997	0.21339	0.102297
19	-0.0322925	0.104586	0.0373995	0.0763903	0.173069	0.12064	0.232922	0.118648	0.213013	0.113561
19.5	-0.0295458	0.103728	0.0432569	0.0722465	0.184032	0.114757	0.236253	0.109471	0.210887	0.119989
20	-0.0247343	0.10276	0.0509676	0.0718379	0.192415	0.109123	0.237138	0.0988593	0.20848	0.122532
20.5	-0.0196659	0.102185	0.0586574	0.0721006	0.198356	0.103368	0.233662	0.0852884	0.201971	0.121179
21	-0.0164218	0.101832	0.0641671	0.0742212	0.206179	0.0988652	0.228322	0.0779754	0.190252	0.115284
21.5	-0.0124265	0.101332	0.0705629	0.0769445	0.215066	0.09466	0.220483	0.0815428	0.176496	0.111363
22	-0.00279864	0.101229	0.076474	0.0768898	0.223515	0.0916304	0.218512	0.0845054	0.16066	0.103522
22.5	0.00678233	0.102029	0.081395	0.0769797	0.224682	0.0846354	0.222521	0.0848893	0.138457	0.0941905
23	0.0133794	0.101179	0.0869092	0.0799999	0.224784	0.0777698	0.223315	0.0928463	0.107084	0.0893149
23.5	0.0198632	0.100335	0.0949931	0.0821207	0.227889	0.0759801	0.221612	0.105471	0.0776171	0.0883312
24	0.0261727	0.0984243	0.10187	0.0816485	0.228332	0.0745939	0.218411	0.119492	0.0480247	0.0823405
24.5	0.033256	0.0957183	0.10415	0.0783506	0.219058	0.0712901	0.214334	0.135765	0.0197793	0.0827902
25	0.0433627	0.0889487	0.107274	0.0761818	0.196518	0.0939888	0.207303	0.150444	-0.00784815	0.089629
25.5	0.0516364	0.084788	0.114487	0.0752706	0.123728	0.262333	0.198999	0.164507	-0.0319069	0.0963802
26	0.0521761	0.0846087	0.121076	0.0712838	0.0478597	0.451415	0.193055	0.172469	-0.0534925	0.101784
26.5	0.0534931	0.0814222	0.121376	0.0695193	-0.0352555	0.660133	0.187829	0.17858	-0.071352	0.105777
27	0.0596116	0.0712018	0.122376	0.0720825	-0.205617	1.11384	0.176561	0.179246	-0.0864213	0.109228
27.5	0.06511	0.0648292	0.128711	0.070749	-0.558222	2.07994	0.164098	0.179221	-0.112772	0.128317
28	0.0674309	0.0645813	0.133727	0.0661056	-0.782858	2.68168	0.154028	0.179571	-0.504086	0.911316
28.5	0.0689101	0.0643096	0.136687	0.0609157	-0.790627	2.66925	0.144215	0.180557	-1.15284	2.28828
29	0.069755	0.0615441	0.139759	0.0591525	-0.824871	2.73684	0.128471	0.175677	-2.33678	4.68962
29.5	0.0448326	0.0847764	0.140641	0.0609002	-0.896523	2.91375	0.112295	0.171431	-2.91723	5.03256
30	-0.0449357	0.238182	0.141618	0.0620799	-0.979745	3.11491	0.089835	0.156444	-3.41852	4.48197
30.5	-0.151964	0.42234	0.15067	0.0504728	-1.07399	3.3442	0.0682118	0.142992	-4.32646	4.75711
31	-0.29841	0.668708	0.14333	0.0860944	-1.4318	4.31583	0.0535886	0.136006	-5.07735	4.99999
31.5	-0.519938	0.975351	0.087382	0.228988	-2.03405	5.97365	0.0119497	0.14488	-6.77749	6.31649
32	-0.974512	1.40345	-0.0788848	0.435063	-3.17374	8.45921	-0.157263	0.370716	-9.46883	9.41865
32.5	-1.35798	1.71316	-0.394216	0.658842	-4.74928	11.5929	-0.445033	0.742819	-12.6422	14.1269
33	-1.55704	1.77452	-0.913975	1.20272	-5.58818	12.1968	-1.1027	1.48262	-14.0945	14.9746
33.5	-1.81587	1.93579	-1.9401	1.94566	-5.93422	11.2932	-2.011	2.48339	-15.1405	14.7855
34	-2.09199	2.0234	-2.78997	2.09108	-6.18432	9.82862	-3.4754	4.16464	-14.9248	11.9502
34.5	-2.3832	2.04651	-3.15466	1.91175	-6.42921	8.19024	-4.98363	5.3479	-15.3235	10.4823
35	-2.85581	2.14334	-3.47963	1.65346	-7.01461	6.80835	-6.56377	5.72529	-16.4077	11.0066
35.5	-3.28564	2.26073	-3.74722	1.50457	-7.58074	5.90604	-7.59506	5.64354	-16.9554	10.8314
36	-3.43194	2.25966	-4.19856	1.38275	-8.33125	6.54095	-7.94623	4.92049	-17.3394	11.469
36.5	-3.648	2.30421	-4.69543	1.69238	-9.30035	8.3707	-8.34289	4.23599	-16.9804	11.6398
37	-4.00285	2.41284	-4.84574	1.79763	-10.184	10.2165	-8.78244	3.98946	-15.6263	10.0045
37.5	-4.30361	2.56472	-5.00755	1.94744	-10.9777	12.1334	-9.43335	4.50644	-14.107	8.4566
38	-4.55788	2.71799	-5.32171	2.16308	-10.9602	10.8734	-10.2357	5.74493	-12.7199	6.73541
38.5	-4.77606	2.86597	-5.66985	2.41089	-11.0838	9.14429	-11.6483	7.48046	-11.4544	5.57231
39	-4.93666	2.97125	-5.99199	2.63646	-12.6697	8.40098	-13.3887	9.70391	-10.3681	4.73448
39.5	-5.05283	3.06915	-6.325	2.86589	-14.2866	9.44771	-15.2928	11.2004	-9.43688	4.0817
40	-5.12103	3.14805	-6.66266	3.11141	-15.0775	9.79139	-17.2611	13.2527	-8.61394	3.40534
40.5	-5.21457	3.16468	-6.99517	3.36529	-15.4794	10.0183	-18.0244	13.3589	-8.09909	2.86838
41	-5.34465	3.05214	-7.28887	3.58969	-14.6748	8.44909	-18.4605	14.4152	-7.77911	2.49532
41.5	-5.46328	2.92199	-7.47323	3.73194	-13.8657	7.48674	-17.2202	13.851	-7.60378	2.33609
42	-5.5571	2.75633	-7.56201	3.82145	-12.8375	6.8079	-15.6942	13.0694	-7.51105	2.39632
42.5	-5.6019	2.5941	-7.44692	3.73728	-11.8252	6.19182	-14.0125	10.8037	-7.53655	2.64042
43	-5.57126	2.45438	-7.24424	3.64403	-10.7964	5.38707	-12.3176	8.43037	-7.60838	3.15315
43.5	-5.51408	2.31946	-6.97437	3.4749	-9.83547	4.65945	-11.5286	6.6512	-7.6816	3.66489
44	-5.42285	2.21232	-6.69189	3.29364	-9.11425	4.12806	-10.7362	5.49066	-7.48566	3.56259
44.5	-5.31678	2.11959	-6.44306	3.12728	-8.46569	3.66545	-9.74465	4.56445	-7.29811	3.47219
45	-5.21812	2.02242	-6.19935	2.94804	-8.0217	3.29004	-8.82607	3.72754	-7.06974	3.25916
45.5	-5.12054	1.92067	-5.98535	2.76949	-7.65556	2.99174	-8.41292	3.36486	-6.81492	3.04923
46	-5.03087	1.79885	-5.77614	2.61213	-7.45635	2.79997	-8.0781	3.14041	-6.57436	2.87151
46.5	-4.9592	1.66661	-5.58401	2.45369	-7.2819	2.64477	-8.06834	3.29929	-6.33875	2.70258
47	-4.90114	1.52853	-5.39309	2.31828	-7.15197	2.52274	-8.26467	3.94141	-6.07444	2.48326
47.5	-4.84613	1.39838	-5.22433	2.19588	-7.03116	2.43769	-9.04111	6.07588	-5.8069	2.25568
48	-4.7864	1.28642	-5.06677	2.08765	-6.92496	2.40497	-9.74525	8.25954	-5.55579	2.06763
48.5	-4.72147	1.19531	-4.93119	1.99431	-6.81004	2.37716	-10.3027	10.1754	-5.3116	1.89901
49	-4.65551	1.12191	-4.80511	1.91769	-6.6845	2.35298	-10.3617	10.707	-5.10101	1.78062
49.5	-4.59664	1.05445	-4.69491	1.85769	-6.54148	2.31092	-9.66698	9.12531	-4.90318	1.68132
50	-4.5376	0.996277	-4.59389	1.80472	-6.37863	2.24623	-9.01486	7.69985	-4.72233	1.58959
50.5	-4.47969	0.941707	-4.50046	1.76145	-6.22341	2.17794	-8.41153	6.45116	-4.56386	1.50201
51	-4.42402	0.889343	-4.4109	1.7237	-6.0758	2.10581	-7.88172	5.43718	-4.42163	1.40622
51.5	-4.36998	0.837133	-4.32326	1.69339	-5.93237	2.03617	-7.41609	4.62303	-4.30279	1.31433
52	-4.32036	0.78346	-4.23977	1.67082	-5.79269	1.9691	-7.00213	3.97193	-4.19234	1.22289
52.5	-4.26828	0.737009	-4.161	1.65115	-5.65141	1.9043	-6.62235	3.44086	-4.09299	1.14542
53	-4.21489	0.696516	-4.088	1.636	-5.50886	1.84092	-6.31366	3.10116	-3.99454	1.0742
53.5	-4.16288	0.66055	-4.01945	1.62109	-5.36991	1.77859	-6.04001	2.85518	-3.90273	1.01437
54	-4.11274	0.629137	-3.95666	1.60716	-5.23367	1.71772	-5.82232	2.70587	-3.81437	0.957888
54.5	-4.06213	0.599395	-3.89487	1.59339	-5.10346	1.65402	-5.6245	2.58729	-3.73416	0.916808
55	-4.01469	0.56968	-3.83648	1.57994	-4.9748	1.58887	-5.4567	2.49737	-3.65751	0.882529
55.5	-3.96693	0.545795	-3.77817	1.56468	-4.85663	1.52839	-5.29613	2.41566	-3.58469	0.858671
56	-3.91826	0.52724	-3.7184	1.54925	-4.74274	1.47108	-5.16646	2.35711	-3.51491	0.840416
56.5	-3.86978	0.516265	-3.65907	1.53282	-4.639	1.43507	-5.04124	2.30486	-3.44853	0.829592
57	-3.8205	0.513315	-3.60324	1.51721	-4.5396	1.40624	-4.93778	2.26474	-3.38288	0.821702
57.5	-3.77277	0.513465	-3.54871	1.50272	-4.45302	1.39338	-4.83572	2.227	-3.32332	0.819491
58	-3.72872	0.514839	-3.50087	1.49266	-4.3707	1.3851	-4.74069	2.16999	-3.26643	0.818974
58.5	-3.6865	0.518262	-3.45708	1.48453	-4.30435	1.38821	-4.64737	2.11444	-3.21515	0.821953
59	-3.64605	0.523903	-3.42164	1.47989	-4.24144	1.39419	-4.57443	2.06647	-3.1647	0.828508
59.5	-3.60539	0.538102	-3.39322	1.47162	-4.19148	1.40007	-4.50271	2.01892	-3.11552	0.836901
60	-3.56362	0.559102	-3.36914	1.46732	-4.1431	1.40665	-4.43806	1.96961	-3.06552	0.842107
60.5	-3.52072	0.585864	-3.34818	1.46151	-4.10085	1.40439	-4.37502	1.92227	-3.01642	0.847586
61	-3.47756	0.616322	-3.32844	1.45694	-4.05993	1.40303	-4.31792	1.87961	-2.96908	0.852994
61.5	-3.43357	0.652407	-3.309	1.45414	-4.02337	1.40576	-4.26194	1.83943	-2.9242	0.856766
62	-3.38816	0.692026	-3.29137	1.45277	-3.98862	1.41002	-4.20879	1.80384	-2.88315	0.858651
62.5	-3.34227	0.735122	-3.27644	1.45215	-3.9616	1.41965	-4.15443	1.76598	-2.84559	0.857729
63	-3.2976	0.779371	-3.26288	1.4521	-3.93665	1.42963	-4.0978	1.72312	-2.81248	0.854226
63.5	-3.25604	0.827033	-3.25284	1.45155	-3.91773	1.43462	-4.04399	1.68445	-2.78493	0.84848
64	-3.21959	0.873666	-3.24545	1.44963	-3.89925	1.43815	-3.99413	1.64972	-2.7612	0.840625
64.5	-3.18832	0.91552	-3.24028	1.44639	-3.88314	1.43465	-3.94764	1.61772	-2.7414	0.834397
65	-3.16577	0.951169	-3.23872	1.44144	-3.86838	1.43068	-3.90472	1.58764	-2.72469	0.828154
65.5	-3.15034	0.977148	-3.23929	1.43589	-3.86008	1.42647	-3.86675	1.56152	-2.71125	0.821068
66	-3.14096	0.997381	-3.24257	1.42819	-3.85306	1.4232	-3.83277	1.53828	-2.70027	0.815512
66.5	-3.13749	1.01214	-3.24646	1.42099	-3.84996	1.42266	-3.80245	1.51665	-2.68959	0.808071
67	-3.13609	1.02634	-3.24962	1.41829	-3.84937	1.42414	-3.77435	1.49614	-2.68219	0.804584
67.5	-3.13744	1.03917	-3.25255	1.41582	-3.85357	1.42936	-3.74879	1.47562	-2.67876	0.804983
68	-3.13943	1.0514	-3.25761	1.41566	-3.86046	1.43543	-3.72439	1.45534	-2.67789	0.810152
68.5	-3.14362	1.06128	-3.26578	1.4167	-3.87072	1.44183	-3.70219	1.43673	-2.67967	0.819804
69	-3.14976	1.07023	-3.27791	1.41891	-3.88302	1.4485	-3.6807	1.41889	-2.68661	0.833662
69.5	-3.15972	1.0781	-3.29161	1.42124	-3.89821	1.45562	-3.66295	1.40371	-2.69927	0.851554
70	-3.17389	1.08453	-3.30929	1.42503	-3.91657	1.46314	-3.64599	1.3895	-2.71669	0.871311
70.5	-3.19112	1.09154	-3.32834	1.42883	-3.9387	1.47141	-3.63467	1.37665	-2.73891	0.898325
71	-3.21136	1.09868	-3.35021	1.43476	-3.96489	1.48022	-3.62402	1.36448	-2.76551	0.926989
71.5	-3.23503	1.10723	-3.37348	1.44163	-3.99577	1.49057	-3.61591	1.35262	-2.79636	0.961472
72	-3.26002	1.11735	-3.40214	1.45292	-4.03011	1.50219	-3.60815	1.34183	-2.83622	1.00461
72.5	-3.28839	1.12933	-3.43328	1.46487	-4.06763	1.51543	-3.60887	1.33687	-2.88145	1.05227
73	-3.31872	1.1421	-3.47176	1.48143	-4.11081	1.5292	-3.61034	1.33322	-2.93358	1.10986
73.5	-3.35415	1.15446	-3.5138	1.49758	-4.1584	1.5444	-3.61877	1.33154	-2.99076	1.17075
74	-3.39169	1.16749	-3.56238	1.51779	-4.21367	1.56219	-3.62947	1.33238	-3.05599	1.24243
74.5	-3.43344	1.18056	-3.61404	1.5385	-4.27348	1.58222	-3.65164	1.34022	-3.12888	1.31932
75	-3.47727	1.19439	-3.67223	1.56439	-4.34356	1.6034	-3.67614	1.35059	-3.20651	1.40338
75.5	-3.52931	1.21104	-3.73395	1.59134	-4.41879	1.62646	-3.70831	1.36627	-3.29063	1.49419
76	-3.58385	1.2298	-3.80195	1.62356	-4.50459	1.65319	-3.74302	1.38438	-3.38208	1.58713
76.5	-3.64395	1.252	-3.87494	1.65761	-4.59428	1.68195	-3.78361	1.40617	-3.48305	1.68674
77	-3.70546	1.27608	-3.95505	1.69781	-4.69319	1.71092	-3.82894	1.43154	-3.58891	1.78861
77.5	-3.77727	1.30421	-4.0426	1.74003	-4.7944	1.74043	-3.88237	1.46197	-3.70467	1.89528
78	-3.85146	1.33441	-4.13881	1.78784	-4.90763	1.77278	-3.94212	1.49682	-3.82663	2.00821
78.5	-3.93378	1.36907	-4.24246	1.83865	-5.02199	1.80508	-4.01002	1.53679	-3.95984	2.1235
79	-4.01783	1.40584	-4.35456	1.89367	-5.1476	1.83597	-4.0857	1.58204	-4.09929	2.24361
79.5	-4.1118	1.44692	-4.47526	1.95061	-5.2755	1.86833	-4.16901	1.63273	-4.24735	2.3625
80	-4.20806	1.48985	-4.60507	2.00987	-5.41663	1.9034	-4.26141	1.68852	-4.39989	2.48205
80.5	-4.31333	1.53752	-4.74231	2.07509	-5.55868	1.93909	-4.36059	1.74841	-4.55936	2.60258
81	-4.42085	1.58758	-4.8866	2.14226	-5.71459	1.97389	-4.471	1.81427	-4.72532	2.72433
81.5	-4.53766	1.64129	-5.03826	2.2138	-5.86982	2.00746	-4.58772	1.88419	-4.8938	2.84435
82	-4.6567	1.69652	-5.19578	2.28781	-6.03367	2.03551	-4.71549	1.95745	-5.06774	2.96162
82.5	-4.7848	1.75228	-5.36198	2.36496	-6.19799	2.06333	-4.8478	2.03298	-5.24333	3.07104
83	-4.91497	1.80946	-5.53618	2.44044	-6.37095	2.09022	-4.99426	2.11389	-5.41848	3.17736
83.5	-5.05319	1.86785	-5.7193	2.51531	-6.5436	2.11636	-5.14479	2.19727	-5.5981	3.27601
84	-5.19253	1.9262	-5.90773	2.58711	-6.71896	2.13893	-5.30465	2.28288	-5.77499	3.35686
84.5	-5.34061	1.98409	-6.09698	2.65521	-6.89793	2.16335	-5.46623	2.3697	-5.95255	3.42384
85	-5.48915	2.04076	-6.29029	2.71934	-7.08042	2.18586	-5.6455	2.45981	-6.12333	3.47467
85.5	-5.64394	2.0907	-6.48455	2.77931	-7.25729	2.20821	-5.82647	2.55097	-6.29091	3.51885
86	-5.79755	2.13721	-6.67942	2.83237	-7.4317	2.23622	-6.01253	2.63693	-6.4484	3.54437
86.5	-5.95729	2.17454	-6.87031	2.87639	-7.5929	2.25365	-6.19879	2.72311	-6.59389	3.55689
87	-6.10917	2.20082	-7.05306	2.91217	-7.74143	2.25433	-6.38695	2.80282	-6.72989	3.55276
87.5	-6.26224	2.2172	-7.22645	2.93533	-7.87655	2.2587	-6.57472	2.88157	-6.84434	3.5297
88	-6.40959	2.22688	-7.38891	2.94705	-7.99187	2.26895	-6.75956	2.94978	-6.95098	3.49939
88.5	-6.55675	2.21883	-7.53467	2.93314	-8.08533	2.28678	-6.94085	3.01786	-7.01841	3.43576
89	-6.69288	2.19951	-7.64185	2.89853	-8.15924	2.31804	-7.10641	3.08439	-7.07315	3.36819
89.5	-6.81704	2.1508	-7.73572	2.85249	-8.20494	2.34802	-7.26803	3.14588	-7.08863	3.28535
90	-6.9289	2.09563	-7.79837	2.79862	-8.22628	2.37644	-7.41802	3.19119	-7.08028	3.1865
90.5	-7.03466	2.03261	-7.84044	2.73057	-8.20616	2.41788	-7.55742	3.23192	-7.03079	3.08713
91	-7.12794	1.97012	-7.83592	2.63827	-8.15477	2.47211	-7.67437	3.26243	-6.95071	2.961
91.5	-7.20006	1.88817	-7.80614	2.53351	-8.05952	2.52666	-7.77249	3.28737	-6.83783	2.83331
92	-7.26434	1.82046	-7.71396	2.39397	-7.9364	2.58553	-7.84097	3.30409	-6.66477	2.65802
92.5	-7.30033	1.7466	-7.58805	2.25496	-7.76189	2.64965	-7.88518	3.31747	-6.45823	2.51029
93	-7.32927	1.70378	-7.42185	2.13014	-7.55776	2.72102	-7.90048	3.32894	-6.20492	2.39198
93.5	-7.31895	1.67102	-7.22247	2.02267	-7.29189	2.78964	-7.8865	3.33187	-5.89626	2.29148
94	-7.30086	1.68927	-6.9856	1.94895	-6.99578	2.86212	-7.84597	3.33151	-5.56133	2.2104
94.5	-7.23389	1.73615	-6.7047	1.92461	-6.62682	2.94211	-7.75899	3.3187	-5.1949	2.13338
95	-7.14854	1.86152	-6.38815	1.97036	-6.23349	3.03216	-7.64003	3.30765	-4.81395	2.0871
95.5	-6.98628	2.02722	-6.01355	2.08897	-5.80109	3.07956	-7.48764	3.2995	-4.39277	2.04597
96	-6.826	2.23978	-5.61487	2.26094	-5.35356	3.12124	-7.31804	3.30568	-3.95138	2.00214
96.5	-6.6289	2.48041	-5.15113	2.44923	-4.88024	3.13251	-7.0805	3.3508	-3.48849	1.94212
97	-6.43228	2.75265	-4.66335	2.68397	-4.4004	3.14533	-6.81761	3.43258	-3.05347	1.85943
97.5	-6.18849	2.99218	-4.17425	2.89525	-3.91112	3.05511	-6.52081	3.51693	-2.62392	1.77719
98	-5.94661	3.24898	-3.68414	3.11548	-3.41756	2.96283	-6.21533	3.62676	-2.19452	1.63617
98.5	-5.67856	3.40804	-3.27634	3.26159	-2.953	2.8025	-5.87253	3.73648	-1.79379	1.49264
99	-5.41181	3.58119	-2.88248	3.40375	-2.49154	2.65037	-5.52386	3.87229	-1.40566	1.36709
99.5	-5.10641	3.66431	-2.52923	3.46195	-2.06419	2.48219	-5.1578	3.98611	-1.07976	1.24098
100	-4.80028	3.76547	-2.17825	3.52684	-1.63827	2.32496	-4.79048	4.12114	-0.769259	1.1263

## Sheet: MCFfz
time	0.15	0.15	0.3	0.3	0.45	0.45	0.6	0.6	0.75	0.75
	Mean	SD	Mean	SD	Mean	SD	Mean	SD	Mean	SD
0.5	0.0346522	0.014813	0.00961214	0.00389558	0.0127316	0.00740255	0.0179836	0.00810126	0.0154295	0.00954956
1	0.0338859	0.013625	0.0150019	0.00779115	0.0212409	0.0148051	0.0317448	0.0162025	0.0266366	0.0190991
1.5	0.0331196	0.0125232	0.0203917	0.0116867	0.0297501	0.0222077	0.045506	0.0243038	0.0378437	0.0286487
2	0.0323533	0.0115325	0.0249027	0.0148725	0.0371648	0.0285016	0.0565971	0.0304207	0.0430258	0.0324176
2.5	0.0316141	0.0107136	0.0250048	0.0149005	0.0365561	0.027154	0.0549309	0.0271285	0.0428515	0.0305606
3	0.0313108	0.0105317	0.0250404	0.0149099	0.0359715	0.0260595	0.0534953	0.02433	0.0414243	0.0281668
3.5	0.0309947	0.0104648	0.0250102	0.0147697	0.0355437	0.0254188	0.0527172	0.0226166	0.0403388	0.0263404
4	0.0307346	0.01028	0.0249848	0.0145849	0.0352352	0.0251303	0.0526859	0.0221735	0.0400574	0.0257175
4.5	0.0305317	0.0101402	0.0249732	0.0142082	0.0354114	0.0256382	0.0540651	0.0241627	0.0414881	0.026121
5	0.0309904	0.00943666	0.0250849	0.014398	0.0352973	0.0258063	0.0545677	0.0251708	0.0429666	0.0255174
5.5	0.0313815	0.008906	0.0255098	0.0156031	0.0344851	0.0251416	0.0539209	0.0247591	0.0425073	0.0241853
6	0.0311369	0.0090704	0.0254847	0.0159368	0.0339598	0.0245744	0.0537018	0.025236	0.0430451	0.0247277
6.5	0.0308328	0.00926762	0.0248341	0.0149311	0.0340009	0.0242926	0.0538788	0.0265413	0.0442917	0.0255045
7	0.0302033	0.00918129	0.0244714	0.0144549	0.0344672	0.0246264	0.052471	0.0263349	0.0447324	0.025672
7.5	0.029595	0.00919727	0.0244271	0.0145236	0.0354213	0.0256039	0.0500317	0.0251846	0.0450338	0.0267961
8	0.0291164	0.00904114	0.0239542	0.0144774	0.0354922	0.0257914	0.0491945	0.0248444	0.046319	0.0286502
8.5	0.0285059	0.00880201	0.0234544	0.0146813	0.0347833	0.0252414	0.0490693	0.0248731	0.0466171	0.0286347
9	0.0272689	0.00838915	0.023037	0.014333	0.0347407	0.0253616	0.0499018	0.0260378	0.0460056	0.0283294
9.5	0.0262563	0.00839461	0.0222621	0.0133054	0.0353277	0.0261412	0.0510063	0.027721	0.0455089	0.0290757
10	0.0262519	0.00780028	0.0217619	0.0128657	0.0354519	0.0262286	0.0520611	0.0279808	0.043904	0.0298099
10.5	0.0259924	0.00745081	0.0219475	0.0137417	0.0349616	0.0256699	0.0531083	0.0282852	0.0435636	0.0293397
11	0.0246471	0.00793773	0.0218854	0.0137264	0.0342199	0.0254083	0.0524179	0.0297277	0.0440768	0.0293498
11.5	0.0234256	0.00864174	0.0213635	0.0128264	0.0337132	0.0257527	0.0516906	0.0313675	0.0435427	0.0305582
12	0.0230456	0.00850903	0.0207964	0.0124251	0.0337826	0.0269872	0.0522327	0.0319558	0.0428805	0.031237
12.5	0.0225513	0.00870045	0.0200717	0.0122377	0.0336872	0.0282743	0.0525737	0.0324801	0.0427771	0.0311673
13	0.0213479	0.00960787	0.019212	0.0115476	0.0331267	0.0278043	0.0515066	0.0320029	0.0418352	0.0304837
13.5	0.0202893	0.010272	0.0189322	0.0110046	0.0327359	0.027348	0.0506723	0.0315989	0.0408314	0.0300334
14	0.0198547	0.010071	0.0190923	0.011354	0.0317898	0.0259967	0.0507055	0.031571	0.0402972	0.0296512
14.5	0.0195965	0.0101467	0.019037	0.0111084	0.0309957	0.0251221	0.0504057	0.0315487	0.0396398	0.0293696
15	0.0194052	0.0104116	0.0181971	0.0101034	0.0314451	0.0270493	0.0493217	0.0311598	0.0390091	0.0297287
15.5	0.0190119	0.0105368	0.0172159	0.00939524	0.0313613	0.0284208	0.0483681	0.0307727	0.0391884	0.0308454
16	0.0185414	0.0104726	0.0172382	0.00927627	0.0309089	0.0269189	0.047623	0.0302767	0.0394904	0.0325148
16.5	0.0182786	0.010558	0.0177899	0.0094122	0.0309975	0.0263119	0.0474563	0.0302992	0.0393703	0.032655
17	0.0181802	0.0107979	0.0180317	0.00946398	0.0322644	0.0268396	0.0479386	0.0309375	0.0401048	0.0327836
17.5	0.0180615	0.0110452	0.0183004	0.00906813	0.0332273	0.0272888	0.0476659	0.0306238	0.0419057	0.0334479
18	0.0179033	0.0112946	0.0186928	0.00879605	0.0331217	0.0274357	0.0467942	0.0295764	0.0425782	0.0343535
18.5	0.0177783	0.0115039	0.0187982	0.00904081	0.0334541	0.0271578	0.04702	0.0286221	0.0433799	0.0354279
19	0.017851	0.0117523	0.0192825	0.0100081	0.0352	0.0262164	0.0478517	0.0277855	0.0445101	0.0375028
19.5	0.0187025	0.0122278	0.0202332	0.0105637	0.037308	0.0260876	0.0489241	0.0270929	0.0456703	0.0399957
20	0.0198618	0.0133375	0.0216401	0.0120436	0.0392528	0.0259017	0.0500852	0.0265587	0.0464374	0.042326
20.5	0.0204162	0.0137673	0.0233686	0.0141368	0.0408365	0.0253595	0.050977	0.0253625	0.0463142	0.0438362
21	0.0209175	0.0132337	0.0245119	0.0154823	0.0427042	0.0253401	0.0518087	0.0244444	0.0455032	0.0450954
21.5	0.0219644	0.0141696	0.0258234	0.0171343	0.0451253	0.0257363	0.0522468	0.0249735	0.0437778	0.0462007
22	0.0231954	0.0163452	0.0271575	0.0179797	0.0479199	0.026473	0.0526431	0.025863	0.0414014	0.0455018
22.5	0.0250646	0.0179827	0.0281459	0.0185627	0.0498844	0.027059	0.0542229	0.0268663	0.0388065	0.0440136
23	0.0275453	0.0194857	0.0298016	0.0205077	0.0508845	0.0270314	0.05574	0.0283016	0.0338474	0.0407389
23.5	0.0296527	0.020478	0.0319812	0.022757	0.0520328	0.0271717	0.0563668	0.0304586	0.0286965	0.0379773
24	0.0315591	0.0213046	0.0343214	0.0239928	0.0532481	0.0274649	0.0569553	0.0327508	0.0236524	0.0357955
24.5	0.0336125	0.0218929	0.0359933	0.0246369	0.0527753	0.0269393	0.0573479	0.0355266	0.0191209	0.0342491
25	0.0356753	0.0224698	0.0371427	0.0246923	0.051878	0.0264379	0.0575256	0.038238	0.0143158	0.0329906
25.5	0.0236765	0.0362499	0.038796	0.0251978	0.0356965	0.045435	0.0570586	0.0403085	0.0101049	0.0329259
26	0.00702895	0.0944357	0.0407564	0.0257656	0.0147461	0.0982339	0.0564142	0.0420042	0.00602214	0.0334923
26.5	-0.0393474	0.237083	0.0417156	0.0259345	-0.0100663	0.165513	0.0554204	0.0428147	0.00275054	0.0341716
27	-0.0950817	0.404719	0.0422402	0.026402	-0.0356395	0.235793	0.0537026	0.0432594	-0.000154457	0.0349097
27.5	-0.102663	0.432024	0.0435884	0.0268241	-0.142925	0.534441	0.0509976	0.0431992	-0.00264151	0.035658
28	-0.0980282	0.424807	0.0452023	0.0264363	-0.259192	0.858162	0.0487465	0.0428555	-0.0418214	0.114713
28.5	-0.115045	0.480481	0.0463513	0.0259975	-0.267458	0.876075	0.0469319	0.0423388	-0.104552	0.2639
29	-0.136725	0.54878	0.047512	0.0258918	-0.273199	0.887229	0.0440959	0.0424013	-0.257741	0.610799
29.5	-0.154994	0.605782	0.0483871	0.0259548	-0.299075	0.957094	0.0405678	0.0428944	-0.473238	0.86667
30	-0.172407	0.6611	0.0492862	0.0261007	-0.326555	1.02963	0.0361036	0.0412833	-0.799462	1.10053
30.5	-0.222143	0.726924	0.0504317	0.0240517	-0.36312	1.12642	0.0312043	0.0387521	-1.19295	1.50375
31	-0.276145	0.797628	0.0515607	0.0200187	-0.432403	1.31592	0.0272072	0.0374352	-1.39927	1.60881
31.5	-0.356913	0.886949	0.0334871	0.0553176	-0.65674	1.94309	0.0234807	0.0371588	-1.77258	1.71479
32	-0.440112	0.984811	-0.00624918	0.118064	-0.955584	2.71992	-0.0126884	0.0596558	-2.28508	2.01276
32.5	-0.626974	1.0825	-0.0985496	0.214691	-1.48622	3.96747	-0.0543253	0.149921	-2.80087	2.38883
33	-0.842848	1.19555	-0.236417	0.372984	-1.89376	4.73437	-0.254828	0.447812	-3.38551	3.20517
33.5	-0.94987	1.25086	-0.520231	0.670479	-1.97385	4.45793	-0.476308	0.777599	-4.12905	4.16416
34	-1.06944	1.32721	-0.833789	0.788079	-2.04307	4.06263	-1.07659	1.5983	-4.58707	3.97615
34.5	-1.20124	1.36251	-0.987666	0.722615	-2.0917	3.47588	-1.67655	2.34534	-5.34208	4.45151
35	-1.3012	1.3904	-1.09291	0.639302	-2.23747	2.93467	-2.27396	2.52075	-6.10021	5.37615
35.5	-1.48308	1.37479	-1.20963	0.632218	-2.44497	2.49227	-2.77741	2.58802	-6.33579	5.23933
36	-1.68605	1.40619	-1.38431	0.634072	-2.61427	2.26173	-2.90945	2.16322	-6.41992	5.09493
36.5	-1.76536	1.42187	-1.59522	0.723549	-2.84835	2.39327	-3.03014	1.73331	-6.02781	4.42456
37	-1.83946	1.45184	-1.71908	0.810778	-3.15252	2.76573	-3.12283	1.3018	-5.65961	3.77594
37.5	-1.99451	1.47737	-1.82575	0.898579	-3.44929	3.27902	-3.24711	1.08172	-5.18607	3.02868
38	-2.15018	1.52321	-1.99598	1.01142	-3.59058	3.19869	-3.42404	1.20598	-4.84739	2.50303
38.5	-2.28647	1.57623	-2.19465	1.13656	-3.70135	2.78813	-3.899	1.78047	-4.5466	2.15604
39	-2.42208	1.63937	-2.39203	1.24333	-4.32894	2.56637	-4.72166	2.81757	-4.22756	1.88376
39.5	-2.53144	1.68753	-2.59856	1.35828	-5.06719	2.96433	-5.74296	3.57396	-3.96068	1.68026
40	-2.62879	1.73587	-2.81984	1.49785	-5.61438	3.40904	-6.92804	4.34794	-3.70394	1.45743
40.5	-2.69883	1.77059	-3.04353	1.64335	-6.04569	3.83135	-7.63082	4.34004	-3.55168	1.26431
41	-2.77107	1.80098	-3.25185	1.77466	-5.93567	3.38605	-8.0559	4.36876	-3.50131	1.09391
41.5	-2.84854	1.79123	-3.42031	1.8678	-5.77894	3.07876	-7.79601	4.34508	-3.49848	0.988685
42	-2.92049	1.77018	-3.53737	1.92072	-5.494	2.8889	-7.27126	4.21594	-3.54137	0.956083
42.5	-2.98086	1.73364	-3.56397	1.90543	-5.20095	2.72718	-6.62145	3.66063	-3.60852	0.990016
43	-3.02557	1.68753	-3.54234	1.88362	-4.86053	2.46116	-5.94185	2.99811	-3.69714	1.12107
43.5	-3.03658	1.64255	-3.47959	1.82744	-4.53107	2.21382	-5.40535	2.52189	-3.79515	1.32502
44	-3.03538	1.59512	-3.4045	1.76623	-4.28929	2.02936	-4.88578	2.08345	-3.75046	1.34751
44.5	-3.0192	1.55387	-3.33885	1.71226	-4.06456	1.86652	-4.53873	1.79626	-3.69595	1.35526
45	-2.99542	1.5198	-3.2717	1.6525	-3.91892	1.71661	-4.2072	1.54825	-3.62765	1.31425
45.5	-2.97243	1.48222	-3.21229	1.58933	-3.79996	1.59321	-4.04397	1.44773	-3.53786	1.26483
46	-2.94939	1.4435	-3.15169	1.53422	-3.76077	1.51311	-3.90185	1.38652	-3.45275	1.21885
46.5	-2.92626	1.3945	-3.09361	1.47695	-3.7309	1.44832	-3.87589	1.40597	-3.37095	1.18482
47	-2.90918	1.34	-3.03289	1.43029	-3.72166	1.40312	-3.86189	1.4433	-3.2661	1.11879
47.5	-2.89725	1.28123	-2.97918	1.38814	-3.71514	1.37403	-3.88568	1.50742	-3.15026	1.03878
48	-2.88655	1.22377	-2.92852	1.35334	-3.71334	1.37096	-3.90033	1.56957	-3.03584	0.967094
48.5	-2.87472	1.17264	-2.88648	1.32364	-3.70599	1.37547	-3.89615	1.62454	-2.92112	0.901709
49	-2.86012	1.12937	-2.84804	1.30068	-3.69117	1.38799	-3.87746	1.66416	-2.82109	0.85325
49.5	-2.84424	1.09104	-2.81573	1.28367	-3.66354	1.39101	-3.83815	1.68118	-2.72968	0.812725
50	-2.83134	1.05373	-2.78677	1.26858	-3.62164	1.38172	-3.79523	1.69479	-2.64822	0.778632
50.5	-2.81805	1.02005	-2.7594	1.25696	-3.58212	1.36682	-3.74869	1.70276	-2.58829	0.755603
51	-2.80469	0.988799	-2.73221	1.24691	-3.54462	1.34693	-3.69586	1.69239	-2.5401	0.736348
51.5	-2.79134	0.960022	-2.70413	1.2404	-3.50695	1.32581	-3.6386	1.66904	-2.5068	0.720793
52	-2.77922	0.9332	-2.67717	1.23757	-3.4693	1.30415	-3.57802	1.65239	-2.4758	0.705018
52.5	-2.7692	0.907277	-2.65176	1.23571	-3.42674	1.28275	-3.51582	1.63904	-2.44514	0.692292
53	-2.75751	0.885022	-2.62863	1.23658	-3.38144	1.26132	-3.45203	1.62923	-2.41281	0.682602
53.5	-2.74456	0.865311	-2.60711	1.23711	-3.33473	1.23902	-3.38775	1.62079	-2.38077	0.674771
54	-2.73272	0.848153	-2.58778	1.23828	-3.28782	1.21687	-3.3172	1.5929	-2.35045	0.670738
54.5	-2.72168	0.833405	-2.56774	1.24004	-3.24235	1.19091	-3.24552	1.56199	-2.32076	0.669665
55	-2.71068	0.82016	-2.54833	1.24074	-3.1964	1.16408	-3.17113	1.51741	-2.29132	0.670805
55.5	-2.70113	0.806088	-2.52752	1.24119	-3.15571	1.13927	-3.0968	1.47274	-2.26065	0.671442
56	-2.69077	0.79414	-2.50422	1.24041	-3.11611	1.11578	-3.03562	1.43167	-2.23062	0.670673
56.5	-2.67995	0.783616	-2.48132	1.24014	-3.08104	1.10535	-2.97613	1.39325	-2.19823	0.66522
57	-2.6697	0.778272	-2.45986	1.24044	-3.0471	1.09672	-2.93091	1.37148	-2.16628	0.659263
57.5	-2.65889	0.777155	-2.44017	1.24235	-3.02018	1.0996	-2.88783	1.35155	-2.13811	0.656186
58	-2.64996	0.779935	-2.42426	1.24652	-2.99489	1.10388	-2.85366	1.33659	-2.11141	0.653241
58.5	-2.6425	0.784209	-2.41185	1.2527	-2.97967	1.11709	-2.82304	1.32278	-2.08765	0.651284
59	-2.63626	0.790657	-2.40542	1.25945	-2.96612	1.13088	-2.80155	1.31125	-2.06403	0.652933
59.5	-2.63093	0.798736	-2.40227	1.26415	-2.95924	1.14493	-2.7827	1.3015	-2.04111	0.657171
60	-2.6255	0.813088	-2.40227	1.27023	-2.95267	1.15755	-2.76843	1.2944	-2.0194	0.665061
60.5	-2.61934	0.830579	-2.40342	1.2747	-2.94785	1.16481	-2.75626	1.28987	-1.99743	0.673233
61	-2.61187	0.850786	-2.40492	1.27934	-2.94314	1.17261	-2.74663	1.28836	-1.9769	0.684686
61.5	-2.60377	0.872957	-2.40649	1.28493	-2.93949	1.18216	-2.73778	1.28932	-1.95822	0.694453
62	-2.59537	0.899648	-2.40966	1.28969	-2.93741	1.1929	-2.72957	1.29241	-1.94114	0.704226
62.5	-2.5858	0.927926	-2.41456	1.29498	-2.93913	1.2063	-2.72321	1.29467	-1.92749	0.709966
63	-2.57582	0.958619	-2.42116	1.29946	-2.9431	1.21717	-2.71794	1.29645	-1.91721	0.715551
63.5	-2.56647	0.98945	-2.43021	1.30333	-2.94934	1.22378	-2.71277	1.2948	-1.91249	0.721839
64	-2.5593	1.02343	-2.44223	1.30391	-2.95665	1.22721	-2.70763	1.29181	-1.91153	0.728685
64.5	-2.55516	1.05454	-2.45581	1.30348	-2.96419	1.22652	-2.70211	1.28385	-1.91398	0.736011
65	-2.5542	1.08267	-2.47123	1.30229	-2.97455	1.22486	-2.69648	1.27466	-1.92025	0.745641
65.5	-2.55818	1.10543	-2.48755	1.29976	-2.98768	1.22282	-2.69068	1.26278	-1.92886	0.755504
66	-2.56635	1.122	-2.50583	1.29681	-3.0022	1.2217	-2.68486	1.25061	-1.94092	0.771774
66.5	-2.57733	1.13529	-2.52431	1.29513	-3.01899	1.22238	-2.68099	1.23844	-1.95449	0.788652
67	-2.59258	1.14639	-2.54136	1.29537	-3.0379	1.22455	-2.67726	1.22631	-1.96957	0.806847
67.5	-2.60835	1.15821	-2.55856	1.29541	-3.05893	1.22854	-2.67477	1.21311	-1.98787	0.827632
68	-2.62654	1.16983	-2.57807	1.29746	-3.08256	1.23211	-2.67237	1.20008	-2.00688	0.851015
68.5	-2.64469	1.18184	-2.60005	1.29915	-3.10677	1.23549	-2.67055	1.18745	-2.03002	0.880301
69	-2.66414	1.19162	-2.62392	1.30136	-3.1334	1.23817	-2.66925	1.17517	-2.05751	0.909957
69.5	-2.68482	1.20171	-2.64973	1.3028	-3.16048	1.2408	-2.6697	1.16392	-2.08974	0.942893
70	-2.70834	1.21094	-2.67746	1.30524	-3.19148	1.24297	-2.67109	1.15215	-2.12616	0.978285
70.5	-2.73452	1.21897	-2.70687	1.30689	-3.22311	1.24538	-2.67453	1.13905	-2.16599	1.01666
71	-2.76236	1.22845	-2.73725	1.30978	-3.25947	1.24749	-2.67796	1.12519	-2.20952	1.05808
71.5	-2.79294	1.23676	-2.76971	1.31361	-3.29692	1.2505	-2.6814	1.11021	-2.25604	1.1005
72	-2.82521	1.24648	-2.80538	1.31957	-3.33711	1.25374	-2.68765	1.09713	-2.30719	1.14734
72.5	-2.8592	1.25702	-2.84438	1.3261	-3.37805	1.25727	-2.69683	1.08606	-2.36089	1.19602
73	-2.89566	1.26865	-2.8869	1.33432	-3.42351	1.26011	-2.70925	1.07521	-2.417	1.24751
73.5	-2.93434	1.27965	-2.93357	1.34198	-3.47041	1.26343	-2.72405	1.06464	-2.47785	1.30418
74	-2.9761	1.29027	-2.98223	1.35081	-3.52269	1.2669	-2.7448	1.05639	-2.54445	1.36292
74.5	-3.01976	1.30057	-3.03489	1.36074	-3.57723	1.27054	-2.76856	1.04949	-2.61614	1.42672
75	-3.06543	1.3103	-3.0896	1.37157	-3.63842	1.27364	-2.79753	1.04492	-2.69044	1.492
75.5	-3.11483	1.32024	-3.14783	1.38425	-3.70213	1.27761	-2.82822	1.0415	-2.76979	1.55954
76	-3.16929	1.3318	-3.20823	1.39733	-3.77078	1.2825	-2.86286	1.03761	-2.85261	1.62654
76.5	-3.22565	1.34348	-3.27257	1.41349	-3.84101	1.2864	-2.89828	1.03407	-2.93876	1.6926
77	-3.28298	1.35506	-3.33962	1.42953	-3.91378	1.28842	-2.94124	1.03183	-3.02681	1.75786
77.5	-3.34438	1.36725	-3.41322	1.44817	-3.98833	1.29021	-2.98493	1.0304	-3.1186	1.82233
78	-3.4112	1.38094	-3.48918	1.4671	-4.06565	1.2922	-3.0381	1.03187	-3.21319	1.88704
78.5	-3.48043	1.39491	-3.57085	1.48878	-4.14434	1.29126	-3.09219	1.0342	-3.31044	1.94921
79	-3.55213	1.40929	-3.65579	1.50961	-4.22543	1.28854	-3.15484	1.03785	-3.4108	2.00806
79.5	-3.62713	1.42423	-3.74493	1.53119	-4.30892	1.28545	-3.21927	1.04301	-3.51042	2.06121
80	-3.70598	1.44	-3.83682	1.55311	-4.39363	1.28178	-3.29163	1.05125	-3.61219	2.11149
80.5	-3.78725	1.45568	-3.92953	1.57641	-4.48046	1.27688	-3.36657	1.06051	-3.71433	2.15746
81	-3.87106	1.47212	-4.02394	1.59927	-4.56776	1.27111	-3.44855	1.07079	-3.81626	2.19939
81.5	-3.95702	1.48832	-4.11846	1.62265	-4.65384	1.2619	-3.53288	1.08139	-3.91696	2.23566
82	-4.04524	1.50527	-4.21424	1.64621	-4.73917	1.25198	-3.62148	1.09192	-4.0149	2.26258
82.5	-4.13548	1.52083	-4.31076	1.66752	-4.823	1.24235	-3.71345	1.1031	-4.10979	2.2859
83	-4.22716	1.53612	-4.41018	1.68632	-4.9058	1.234	-3.80966	1.11477	-4.20019	2.29808
83.5	-4.31966	1.55125	-4.50821	1.70218	-4.98184	1.22424	-3.90629	1.12612	-4.28823	2.30156
84	-4.41188	1.56725	-4.60124	1.7136	-5.05746	1.21665	-4.00331	1.13718	-4.36987	2.28726
84.5	-4.5052	1.58192	-4.69127	1.72142	-5.12792	1.21338	-4.10509	1.14832	-4.44205	2.26572
85	-4.59833	1.59705	-4.77687	1.7246	-5.19521	1.21278	-4.20986	1.15978	-4.50962	2.23863
85.5	-4.68942	1.60742	-4.8576	1.72363	-5.24937	1.21873	-4.31105	1.16714	-4.56184	2.19953
86	-4.77772	1.61744	-4.92956	1.71514	-5.29873	1.22807	-4.41073	1.17324	-4.60769	2.15645
86.5	-4.86453	1.62319	-4.99223	1.70212	-5.3278	1.23507	-4.5037	1.17318	-4.63766	2.10219
87	-4.94607	1.63052	-5.04249	1.68135	-5.35273	1.24938	-4.59486	1.17189	-4.65705	2.04377
87.5	-5.01935	1.63156	-5.08141	1.6551	-5.35259	1.27488	-4.67654	1.16616	-4.66356	1.98192
88	-5.08729	1.63293	-5.10693	1.61963	-5.3438	1.31004	-4.75686	1.1604	-4.65364	1.91165
88.5	-5.14494	1.6271	-5.10518	1.57363	-5.31086	1.36014	-4.80863	1.1439	-4.63089	1.84489
89	-5.19691	1.6239	-5.08758	1.52191	-5.26748	1.41606	-4.85842	1.12803	-4.58462	1.77551
89.5	-5.2302	1.61275	-5.05013	1.47096	-5.20042	1.47148	-4.89166	1.10417	-4.52463	1.71008
90	-5.25621	1.60811	-4.9985	1.4225	-5.11723	1.53379	-4.92048	1.08171	-4.43448	1.65324
90.5	-5.26672	1.60498	-4.9175	1.36743	-5.00567	1.59839	-4.92084	1.05554	-4.32986	1.59842
91	-5.27034	1.61112	-4.82334	1.31906	-4.87855	1.66602	-4.91266	1.03354	-4.20697	1.55058
91.5	-5.24428	1.61652	-4.69188	1.26371	-4.7305	1.73318	-4.87441	1.01711	-4.05464	1.49236
92	-5.20994	1.63383	-4.54595	1.22952	-4.56375	1.79694	-4.82327	1.01002	-3.88538	1.46284
92.5	-5.15438	1.66165	-4.37545	1.21432	-4.37578	1.85409	-4.74314	1.01419	-3.6923	1.45014
93	-5.09452	1.70455	-4.19467	1.22545	-4.16465	1.89907	-4.64978	1.03326	-3.46994	1.45708
93.5	-5.00374	1.75603	-3.99372	1.25663	-3.9327	1.93347	-4.53608	1.06916	-3.23299	1.4636
94	-4.90638	1.82315	-3.7791	1.31512	-3.67846	1.97008	-4.40071	1.11363	-2.99042	1.47151
94.5	-4.77564	1.89777	-3.5491	1.39674	-3.41143	2.00646	-4.24194	1.16888	-2.74678	1.48411
95	-4.63588	1.99205	-3.30022	1.49932	-3.13503	2.00913	-4.07343	1.24846	-2.48796	1.48584
95.5	-4.45438	2.08503	-3.04149	1.60882	-2.85183	1.99679	-3.89749	1.34682	-2.23115	1.47613
96	-4.26923	2.18538	-2.7683	1.71429	-2.56957	1.96734	-3.68838	1.47157	-1.96378	1.4542
96.5	-4.06481	2.28319	-2.48614	1.82478	-2.28712	1.93342	-3.4617	1.61739	-1.70779	1.40333
97	-3.85845	2.39076	-2.21515	1.90797	-2.01432	1.85386	-3.23061	1.75747	-1.45559	1.34204
97.5	-3.64919	2.45121	-1.94732	1.98411	-1.74251	1.76728	-2.99797	1.90104	-1.21397	1.2324
98	-3.44012	2.51395	-1.72579	2.01965	-1.49719	1.6504	-2.76355	2.03785	-0.992252	1.11784
98.5	-3.22335	2.51794	-1.51412	2.04876	-1.25592	1.53307	-2.52876	2.178	-0.779375	1.01018
99	-3.00577	2.5257	-1.33157	2.03673	-1.04223	1.40716	-2.30427	2.29004	-0.605739	0.901414
99.5	-2.77501	2.48447	-1.1512	2.02473	-0.83037	1.28342	-2.08076	2.40345	-0.442548	0.798025
100	-2.54344	2.44945	0.0719446	0.0652821	0.244581	0.465143	0.0590784	0.0428598	0.0418823	0.0482404

## Sheet: BFlh
time	0.15	0.15	0.3	0.3	0.45	0.45	0.6	0.6	0.75	0.75
	Mean	SD	Mean	SD	Mean	SD	Mean	SD	Mean	SD
0.5	0.0108664	0.000532239	0.0118337	0.00107869	0.0128608	0.00146608	0.0132293	0.00125115	0.0121446	0.00177632
1	0.0108681	0.000532177	0.011835	0.00108096	0.0128669	0.00146963	0.0132425	0.00125183	0.0121577	0.00178305
1.5	0.0108699	0.000532079	0.0118363	0.0010832	0.0128731	0.00147318	0.0132557	0.00125255	0.0121709	0.00178986
2	0.0108762	0.000526681	0.01184	0.00108222	0.0128841	0.00147353	0.0132723	0.00125158	0.0121908	0.001801
2.5	0.0108825	0.000521744	0.0118438	0.00108134	0.0128951	0.00147388	0.0132891	0.00125069	0.0122108	0.00181225
3	0.0108825	0.000527492	0.0118498	0.00107978	0.0129102	0.00147199	0.0133084	0.00124656	0.0122373	0.00182699
3.5	0.0108826	0.000533258	0.0118557	0.00107827	0.0129254	0.00147005	0.0133278	0.00124275	0.0122642	0.00184189
4	0.010884	0.000529188	0.0118564	0.00106871	0.0129416	0.00146375	0.0133518	0.00124027	0.0123055	0.00186077
4.5	0.0108863	0.000526054	0.0118579	0.00105983	0.0129599	0.00145669	0.0133758	0.00123801	0.0123471	0.00188013
5	0.0109026	0.000540376	0.0118788	0.00105814	0.0130294	0.00142583	0.0134001	0.00123205	0.0123956	0.00190251
5.5	0.0109179	0.000554732	0.011898	0.00105828	0.0130961	0.0014042	0.0134244	0.00122667	0.0124444	0.00192547
6	0.0109088	0.000531041	0.0118881	0.00104337	0.0131071	0.00140173	0.0134489	0.00121901	0.0124972	0.00194888
6.5	0.0109021	0.000512168	0.0118793	0.00103025	0.0131294	0.00139684	0.0134738	0.00121241	0.01255	0.00197283
7	0.010928	0.000534537	0.0118766	0.00101791	0.0133282	0.00139636	0.0135045	0.00120524	0.0126034	0.00199705
7.5	0.0109607	0.000569971	0.0118731	0.00100631	0.0135196	0.00153532	0.0135375	0.0012011	0.012657	0.00202164
8	0.0110541	0.000736226	0.0118749	0.00100316	0.0136122	0.0016108	0.0136025	0.00122335	0.0127108	0.00204431
8.5	0.0111566	0.000962496	0.0118767	0.00100084	0.013685	0.00166855	0.0136614	0.00124405	0.0127644	0.00206733
9	0.0114089	0.00158049	0.0118773	0.00099425	0.0135303	0.00139836	0.0136502	0.00119809	0.0128157	0.00208844
9.5	0.0116717	0.00225356	0.0118833	0.00099522	0.0134187	0.00127139	0.0136427	0.00116826	0.0128667	0.00210961
10	0.0120177	0.00319208	0.0119387	0.00106199	0.0137426	0.001573	0.0136724	0.00115808	0.0129146	0.00212683
10.5	0.0124164	0.00427594	0.0119979	0.00114582	0.0140823	0.00217071	0.0137007	0.00115046	0.0129618	0.00214412
11	0.0132696	0.00663326	0.012101	0.00126796	0.0145654	0.00321854	0.0137158	0.00114603	0.0130028	0.00215845
11.5	0.0141519	0.00907471	0.0121889	0.00138364	0.0149315	0.00404362	0.0137309	0.00114561	0.0130431	0.00217249
12	0.0152877	0.0121596	0.0121517	0.00135092	0.0143499	0.00250497	0.013746	0.00114922	0.01308	0.00217967
12.5	0.0164178	0.0152133	0.012413	0.00203506	0.0138587	0.00128021	0.0137605	0.00115556	0.013116	0.00218652
13	0.017481	0.0180403	0.0148722	0.00840125	0.0140304	0.00150909	0.0137705	0.00115873	0.0131438	0.00218894
13.5	0.0185116	0.0204633	0.017248	0.0143314	0.0141647	0.0023836	0.0137793	0.0011656	0.0131712	0.00219074
14	0.0193647	0.0202714	0.0190736	0.0165689	0.0140491	0.00221487	0.0137804	0.00117559	0.0131929	0.00218652
14.5	0.0205209	0.0202546	0.0208574	0.0192792	0.0141139	0.00245915	0.0137793	0.00118932	0.0132154	0.00218368
15	0.0234827	0.0213444	0.0223798	0.0236139	0.0152852	0.00545305	0.0137649	0.0012049	0.013242	0.00218828
15.5	0.0264467	0.0238006	0.023721	0.0275159	0.0164717	0.0086142	0.0137561	0.00123425	0.0134758	0.00235149
16	0.0295175	0.0254788	0.0240328	0.028679	0.0177444	0.0120606	0.0137789	0.00132297	0.0148838	0.00469124
16.5	0.0325714	0.0279343	0.0248792	0.0303681	0.019065	0.015092	0.0138037	0.00142044	0.0166243	0.00772456
17	0.0363209	0.0303385	0.0285464	0.0341589	0.0206375	0.0162118	0.0138395	0.00152138	0.0201092	0.0122659
17.5	0.0403136	0.0327924	0.0326445	0.0380601	0.0223679	0.0179706	0.0139142	0.00170348	0.0243777	0.0179156
18	0.0444602	0.0348622	0.0388435	0.040851	0.0248677	0.0208851	0.0141792	0.00232175	0.0324718	0.026119
18.5	0.0482696	0.0370419	0.0448857	0.0445073	0.0278752	0.0237048	0.0148439	0.00345313	0.0404718	0.0345792
19	0.0511475	0.0378994	0.0502178	0.0495047	0.0334798	0.0257479	0.0173287	0.00703549	0.0480425	0.0412858
19.5	0.0546461	0.039706	0.05534	0.0539948	0.0394055	0.0291114	0.0207166	0.0112822	0.0559044	0.0479969
20	0.0599819	0.0432239	0.0595698	0.0560499	0.0472831	0.033804	0.027954	0.0195029	0.0650291	0.0528023
20.5	0.0644417	0.0465295	0.0640476	0.0587752	0.0554494	0.0382944	0.0350107	0.0286468	0.074067	0.0579359
21	0.0659101	0.0485293	0.0695176	0.0629523	0.0640446	0.0415351	0.041345	0.0373683	0.0826966	0.0626707
21.5	0.0673795	0.0512705	0.0751013	0.0674726	0.0722378	0.0454032	0.0478581	0.0453555	0.0909433	0.0674794
22	0.0688542	0.0544842	0.081113	0.0725485	0.0790393	0.0506248	0.0550446	0.0503661	0.0978374	0.0719643
22.5	0.0701856	0.0581405	0.0865386	0.0769675	0.085982	0.0553616	0.0624565	0.0557912	0.105148	0.0759917
23	0.070741	0.0615011	0.0898867	0.0788586	0.0936679	0.0573484	0.0706677	0.0616491	0.113847	0.0780512
23.5	0.071573	0.0648214	0.093596	0.0812583	0.101584	0.0606	0.0784545	0.0676032	0.121361	0.080661
24	0.0737765	0.0674093	0.0985148	0.0849635	0.108718	0.0670959	0.0848204	0.0726946	0.124963	0.0833702
24.5	0.0790339	0.0664288	0.102508	0.0881654	0.120075	0.0763978	0.0909507	0.0776721	0.127991	0.0853414
25	0.0926407	0.0677785	0.10357	0.0891606	0.146255	0.109221	0.0963349	0.0817566	0.129183	0.08439
25.5	0.0987985	0.0765817	0.104809	0.0901483	0.15878	0.125279	0.101244	0.0856196	0.129676	0.0834543
26	0.0846024	0.0627638	0.106576	0.0912673	0.129353	0.0796584	0.104727	0.088315	0.128066	0.0822175
26.5	0.0741928	0.0680979	0.107572	0.091664	0.107615	0.0899682	0.107626	0.090772	0.125374	0.0801781
27	0.0722831	0.0662996	0.106374	0.0897245	0.108149	0.0916442	0.108859	0.0919347	0.119606	0.0758545
27.5	0.0860802	0.0631353	0.105087	0.088321	0.108155	0.0926612	0.109295	0.0924759	0.113264	0.071708
28	0.143762	0.205827	0.103559	0.0870017	0.106739	0.0916041	0.107576	0.091295	0.105374	0.0668412
28.5	0.184229	0.329669	0.10073	0.0846704	0.123899	0.0804058	0.105825	0.0894276	0.0969455	0.061663
29	0.179285	0.333256	0.0945531	0.0797526	0.188641	0.206478	0.103987	0.0855912	0.0871298	0.0547907
29.5	0.179549	0.335012	0.0884273	0.0757605	0.23203	0.328976	0.102009	0.0806614	0.0769705	0.0483624
30	0.193615	0.336989	0.0824265	0.0740465	0.223087	0.326341	0.0996835	0.0731861	0.065971	0.0429477
30.5	0.200736	0.343844	0.0864897	0.0674479	0.214181	0.324099	0.0958569	0.0670988	0.0547572	0.0379735
31	0.191724	0.346193	0.114036	0.111666	0.205451	0.3225	0.088527	0.0610718	0.0430429	0.0320234
31.5	0.184004	0.34744	0.156846	0.187021	0.198686	0.319915	0.0941673	0.0468326	0.0319271	0.0262888
32	0.181747	0.34944	0.285926	0.260531	0.193757	0.317717	0.128677	0.130261	0.0438427	0.0590629
32.5	0.178134	0.355272	0.407983	0.379628	0.233664	0.308272	0.156183	0.227744	0.0854019	0.149641
33	0.192024	0.353881	0.447886	0.463074	0.375664	0.382285	0.168808	0.290929	0.133224	0.23068
33.5	0.271935	0.360278	0.464807	0.52777	0.46488	0.495539	0.197401	0.330698	0.146655	0.309618
34	0.466796	0.389608	0.458718	0.523536	0.443001	0.513485	0.258415	0.375195	0.132059	0.306507
34.5	0.676019	0.412509	0.497238	0.483721	0.428988	0.527875	0.302179	0.436216	0.153075	0.299018
35	0.806336	0.375189	0.628219	0.448664	0.430241	0.529917	0.312457	0.430447	0.278984	0.325084
35.5	0.86123	0.366885	0.741535	0.446918	0.456672	0.512967	0.315097	0.429443	0.449435	0.357204
36	0.825709	0.425544	0.822046	0.379988	0.529862	0.506048	0.303548	0.436333	0.625286	0.290767
36.5	0.811312	0.450942	0.873128	0.382711	0.601605	0.511686	0.316463	0.429593	0.72528	0.303341
37	0.869299	0.38165	0.871919	0.382752	0.711794	0.421788	0.372867	0.431113	0.72525	0.304007
37.5	0.905807	0.370936	0.87332	0.383832	0.843763	0.325345	0.454615	0.415922	0.747272	0.247741
38	0.905706	0.37069	0.879216	0.386366	0.932766	0.177548	0.579516	0.372034	0.80683	0.117486
38.5	0.905685	0.370499	0.910093	0.319891	0.974548	0.114464	0.681874	0.363304	0.84512	0.108409
39	0.905762	0.370336	0.981802	0.144765	0.978474	0.118205	0.747451	0.299677	0.848697	0.111643
39.5	0.928279	0.308637	1.02666	0.0630422	0.983469	0.12317	0.786888	0.311966	0.852826	0.115145
40	0.985875	0.156865	1.0296	0.0674201	0.990121	0.130036	0.785441	0.318981	0.857812	0.118946
40.5	1.02407	0.0824055	1.03241	0.0720068	0.996756	0.136294	0.784716	0.325861	0.863331	0.123093
41	1.03316	0.0765548	1.03511	0.0765734	1.00334	0.141569	0.785078	0.332549	0.869644	0.127618
41.5	1.037	0.0781587	1.03309	0.0789323	1.00983	0.146082	0.789103	0.32986	0.876431	0.132514
42	1.0333	0.0817552	1.0244	0.0850396	1.01614	0.149454	0.798399	0.313687	0.883902	0.137796
42.5	1.03278	0.0816615	1.0245	0.0906837	1.02227	0.152111	0.80124	0.314616	0.891741	0.143384
43	1.0367	0.0769206	1.03684	0.092367	1.02809	0.153761	0.795166	0.339182	0.900096	0.149249
43.5	1.03861	0.0749853	1.04407	0.0991293	1.03361	0.154782	0.793053	0.353941	0.908693	0.155549
44	1.03791	0.0745218	1.04459	0.103244	1.03869	0.154957	0.796191	0.355614	0.917624	0.162286
44.5	1.0375	0.0748742	1.04462	0.10725	1.04335	0.154599	0.799362	0.357447	0.927153	0.169273
45	1.0375	0.0758919	1.04405	0.111026	1.04745	0.153556	0.802575	0.359467	0.937453	0.176503
45.5	1.03706	0.0768791	1.04296	0.114636	1.05102	0.152071	0.82948	0.300975	0.947961	0.184287
46	1.03611	0.0777471	1.04124	0.118037	1.05392	0.150039	0.885343	0.174709	0.958735	0.192602
46.5	1.03492	0.078804	1.03899	0.121235	1.05619	0.147647	0.916805	0.120535	0.969994	0.201599
47	1.03349	0.0799482	1.0361	0.124247	1.05768	0.144829	0.919624	0.126012	0.981835	0.211314
47.5	1.03179	0.0812005	1.0327	0.127039	1.05841	0.141719	0.922485	0.131605	0.992321	0.219273
48	1.02962	0.0827813	1.0287	0.129659	1.05827	0.138285	0.925396	0.137254	1.00129	0.225266
48.5	1.02712	0.084502	1.02424	0.132057	1.05738	0.134538	0.928323	0.14289	1.01289	0.234743
49	1.02469	0.0856318	1.01925	0.134283	1.05566	0.130476	0.931269	0.148459	1.02734	0.248391
49.5	1.0222	0.0864074	1.01385	0.136295	1.05317	0.126327	0.934202	0.153905	1.03931	0.259236
50	1.0193	0.08732	1.00802	0.138122	1.04989	0.122201	0.937122	0.159189	1.04872	0.266752
50.5	1.01604	0.088316	1.00187	0.139751	1.04657	0.119581	0.940015	0.164249	1.05721	0.273638
51	1.0125	0.0892602	0.995402	0.141172	1.04321	0.118382	0.942881	0.169066	1.0648	0.279938
51.5	1.00861	0.0900736	0.988692	0.14242	1.03948	0.117894	0.945911	0.173932	1.07415	0.287115
52	1.0045	0.0905596	0.98178	0.143432	1.03539	0.1179	0.949098	0.178831	1.08521	0.295716
52.5	1.00057	0.0908939	0.974694	0.144285	1.03071	0.117809	0.95302	0.184475	1.09413	0.303615
53	0.996473	0.0915415	0.967501	0.144861	1.02549	0.117579	0.957618	0.190888	1.10109	0.310588
53.5	0.991622	0.092785	0.960288	0.145368	1.01977	0.117167	0.961843	0.196582	1.10643	0.316596
54	0.986783	0.0935471	0.953134	0.145637	1.01363	0.116566	0.965736	0.201634	1.11033	0.321663
54.5	0.982948	0.0925135	0.945967	0.145828	1.00708	0.115722	0.969198	0.205878	1.1129	0.325773
55	0.978971	0.0915205	0.938891	0.145726	1.0002	0.114658	0.972295	0.209433	1.11433	0.32907
55.5	0.974427	0.091334	0.931893	0.145616	0.993183	0.11368	0.975003	0.21227	1.11506	0.331648
56	0.969896	0.0911187	0.925079	0.145241	0.986078	0.112776	0.977393	0.214528	1.11522	0.333607
56.5	0.965349	0.0907994	0.9184	0.14491	0.979053	0.112207	0.979399	0.216146	1.11483	0.334807
57	0.960766	0.0904466	0.911959	0.144334	0.972105	0.111915	0.981104	0.217277	1.114	0.335406
57.5	0.956214	0.0900197	0.905694	0.143848	0.965096	0.111586	0.982413	0.217835	1.11246	0.335183
58	0.951667	0.0895751	0.8997	0.143155	0.958058	0.11124	0.983422	0.217985	1.11039	0.334365
58.5	0.947158	0.0890687	0.893919	0.142569	0.95102	0.110847	0.983999	0.21762	1.10768	0.332742
59	0.94266	0.0885491	0.888411	0.141847	0.943996	0.110437	0.984264	0.216914	1.1045	0.330567
59.5	0.938196	0.087977	0.883146	0.141226	0.937016	0.109981	0.983488	0.21433	1.10072	0.32758
60	0.933744	0.0873943	0.878143	0.140527	0.930077	0.109512	0.981989	0.210405	1.09652	0.324063
60.5	0.929309	0.0867673	0.873399	0.139914	0.923234	0.108994	0.982207	0.21003	1.09164	0.319703
61	0.924877	0.0861333	0.868898	0.139266	0.916466	0.108462	0.98357	0.212139	1.08631	0.314821
61.5	0.920455	0.0854651	0.864655	0.138677	0.909826	0.107861	0.983467	0.211926	1.08052	0.309054
62	0.916034	0.0847964	0.860629	0.138077	0.903276	0.107239	0.982428	0.210193	1.07443	0.302763
62.5	0.911589	0.0841084	0.85685	0.137495	0.896898	0.106527	0.979184	0.210058	1.06757	0.295507
63	0.907137	0.0834263	0.853261	0.136908	0.890632	0.105786	0.97459	0.211066	1.06025	0.287719
63.5	0.902655	0.082736	0.849901	0.136286	0.884581	0.104927	0.973054	0.207394	1.05261	0.279189
64	0.89816	0.0820659	0.846702	0.135652	0.87817	0.104389	0.973315	0.201117	1.04478	0.270265
64.5	0.893615	0.0814126	0.8437	0.134928	0.871156	0.104397	0.971255	0.196516	1.03699	0.260709
65	0.889062	0.0807895	0.840825	0.134182	0.865257	0.103602	0.96789	0.192789	1.02921	0.250827
65.5	0.884457	0.0802	0.838163	0.133252	0.86144	0.101238	0.963984	0.188482	1.02085	0.239797
66	0.879856	0.0796485	0.835627	0.132262	0.857336	0.0992847	0.959786	0.183901	1.01219	0.228202
66.5	0.87521	0.0791454	0.832933	0.130487	0.852722	0.0977608	0.954937	0.178457	1.00327	0.215846
67	0.87059	0.0786823	0.830161	0.128359	0.848311	0.0961877	0.949752	0.172627	0.99423	0.203204
67.5	0.865946	0.0782711	0.82822	0.127095	0.842873	0.091841	0.944153	0.16636	0.985699	0.19101
68	0.861352	0.0779004	0.826683	0.126323	0.836937	0.0864781	0.93835	0.159965	0.977422	0.179268
68.5	0.856779	0.077574	0.824983	0.124651	0.833327	0.0842144	0.932172	0.153146	0.97054	0.169726
69	0.852284	0.0772894	0.823195	0.122621	0.830819	0.0839488	0.925818	0.146261	0.964316	0.161258
69.5	0.847519	0.0772787	0.821658	0.120151	0.829945	0.0838654	0.920266	0.141158	0.958578	0.152694
70	0.842705	0.0774895	0.820213	0.117565	0.829811	0.0839541	0.915073	0.136959	0.95306	0.14423
70.5	0.838759	0.0771218	0.819122	0.114807	0.829155	0.0826058	0.909882	0.132837	0.947803	0.136053
71	0.835261	0.0765051	0.818152	0.112064	0.828282	0.0808271	0.904691	0.128907	0.942662	0.128167
71.5	0.831657	0.0761511	0.8175	0.108895	0.828285	0.0792208	0.899624	0.125174	0.937924	0.120483
72	0.828077	0.0759815	0.816941	0.10565	0.828655	0.0780146	0.894607	0.121724	0.933355	0.113103
72.5	0.824862	0.0757651	0.816839	0.102102	0.830035	0.0772342	0.889841	0.118593	0.929237	0.105967
73	0.821845	0.0756259	0.816879	0.0985344	0.831817	0.0770699	0.885172	0.115834	0.925296	0.099224
73.5	0.818433	0.0765161	0.817471	0.0947171	0.834689	0.0776981	0.880884	0.113512	0.921851	0.0927987
74	0.814917	0.0781403	0.818241	0.0909016	0.837971	0.0791594	0.876737	0.111639	0.918593	0.0869013
74.5	0.813814	0.0773783	0.819667	0.0868988	0.842703	0.0815107	0.873102	0.110296	0.915898	0.0814523
75	0.813569	0.0758802	0.821311	0.0829241	0.847951	0.0847716	0.869647	0.109455	0.913398	0.0767443
75.5	0.812536	0.0761847	0.823721	0.0788279	0.854604	0.0892838	0.866834	0.109198	0.911493	0.0726826
76	0.811274	0.0773841	0.826386	0.0747908	0.861732	0.0947392	0.864234	0.109459	0.909592	0.0695539
76.5	0.812223	0.0777045	0.82993	0.0706958	0.8705	0.101454	0.862405	0.110312	0.907731	0.0668827
77	0.813815	0.0779704	0.833762	0.0666952	0.880019	0.109376	0.860819	0.111659	0.906793	0.0656578
77.5	0.815796	0.0791781	0.838587	0.0626921	0.892095	0.119905	0.860128	0.113561	0.908928	0.0680258
78	0.81786	0.0809235	0.843728	0.0588208	0.905054	0.13186	0.859704	0.115902	0.910961	0.0726127
78.5	0.821107	0.0832066	0.849974	0.0549907	0.922465	0.149235	0.860296	0.118727	0.912664	0.0770361
79	0.824643	0.0859304	0.856552	0.0513273	0.940352	0.166922	0.861174	0.121921	0.914498	0.0825862
79.5	0.829459	0.0892829	0.864338	0.0477294	0.959015	0.18303	0.863619	0.126318	0.917416	0.0890407
80	0.834595	0.0931227	0.872459	0.0443217	0.977968	0.199096	0.866482	0.131288	0.92063	0.0965086
80.5	0.841101	0.0976373	0.881912	0.0409814	0.996399	0.211871	0.871498	0.138437	0.924974	0.104791
81	0.84795	0.102652	0.891698	0.0378342	1.01476	0.224096	0.877052	0.146436	0.929606	0.113948
81.5	0.856251	0.108345	0.902886	0.0347676	1.033	0.233533	0.883476	0.153746	0.934446	0.122263
82	0.864905	0.114518	0.914377	0.0318848	1.05125	0.242577	0.890103	0.16105	0.939339	0.130816
82.5	0.87508	0.121339	0.927358	0.0291236	1.07193	0.249231	0.897718	0.167486	0.944562	0.138421
83	0.885949	0.129277	0.940599	0.0265566	1.09317	0.256271	0.90555	0.173842	0.94986	0.146187
83.5	0.900053	0.141265	0.95539	0.024294	1.11351	0.261925	0.91448	0.179245	0.955599	0.153042
84	0.914407	0.153678	0.970382	0.0224002	1.13369	0.267826	0.923635	0.184549	0.96143	0.160067
84.5	0.92931	0.16531	0.986961	0.0213397	1.1524	0.271829	0.93395	0.188852	0.967796	0.166281
85	0.943354	0.176196	1.00366	0.0211904	1.17084	0.275722	0.944486	0.193075	0.974266	0.172717
85.5	0.959023	0.185886	1.02197	0.0226961	1.18827	0.277703	0.956385	0.196312	0.981351	0.178482
86	0.977704	0.197511	1.04093	0.0254274	1.20555	0.279535	0.968525	0.19952	0.988548	0.184545
86.5	0.998107	0.20731	1.06245	0.030564	1.2235	0.278971	0.981977	0.201742	0.997585	0.190794
87	1.01738	0.216151	1.08417	0.0368434	1.24158	0.278416	0.995643	0.204008	1.00693	0.197935
87.5	1.03754	0.223827	1.11323	0.0492215	1.25956	0.27664	1.01209	0.206388	1.01756	0.205761
88	1.05735	0.231508	1.14291	0.0641751	1.27752	0.275284	1.02895	0.209337	1.0284	0.214747
88.5	1.07635	0.236399	1.17438	0.0771816	1.29366	0.273551	1.04935	0.211886	1.03825	0.221934
89	1.09481	0.24088	1.20577	0.0914471	1.30956	0.272226	1.07023	0.215237	1.04797	0.229368
89.5	1.11357	0.242598	1.23375	0.102137	1.32531	0.269091	1.09368	0.215802	1.0571	0.234818
90	1.13202	0.244008	1.26107	0.113559	1.34105	0.266405	1.11746	0.217055	1.06615	0.240341
90.5	1.15058	0.243351	1.28367	0.123918	1.3559	0.263368	1.13854	0.217764	1.07488	0.243965
91	1.16891	0.242639	1.30558	0.134829	1.37066	0.261222	1.15932	0.218989	1.08358	0.247625
91.5	1.18872	0.239716	1.32364	0.144708	1.38265	0.260336	1.18008	0.217787	1.09212	0.249527
92	1.20852	0.237109	1.34124	0.154864	1.39438	0.260265	1.20083	0.217157	1.10065	0.251475
92.5	1.23448	0.231444	1.35568	0.164071	1.4037	0.260914	1.21937	0.216032	1.10823	0.252575
93	1.26088	0.227568	1.36984	0.17337	1.4128	0.262164	1.23771	0.215543	1.11574	0.25386
93.5	1.28399	0.225277	1.38143	0.181775	1.41798	0.267278	1.2534	0.214507	1.12622	0.252195
94	1.30679	0.22462	1.39288	0.190142	1.42198	0.27257	1.26889	0.213861	1.13692	0.250674
94.5	1.32566	0.225055	1.4023	0.197608	1.3963	0.296652	1.28237	0.212294	1.14689	0.248769
95	1.34417	0.226301	1.40982	0.208462	1.36934	0.331844	1.29572	0.211002	1.15681	0.247254
95.5	1.34697	0.213638	1.41257	0.22462	1.33326	0.372108	1.30755	0.208676	1.16631	0.244218
96	1.33653	0.207548	1.4108	0.250072	1.29671	0.419519	1.31929	0.206619	1.17578	0.241459
96.5	1.25199	0.19925	1.39693	0.299062	1.24686	0.459946	1.32989	0.203577	1.18408	0.236405
97	1.16726	0.278638	1.38186	0.353057	1.19695	0.507021	1.34045	0.200871	1.19156	0.231258
97.5	1.08589	0.382276	1.36165	0.417927	1.13018	0.530375	1.35112	0.195843	1.16604	0.220675
98	1.00632	0.494366	1.34178	0.483345	1.06262	0.561297	1.3618	0.191438	1.13978	0.235933
98.5	0.946554	0.564245	1.31627	0.544478	0.990354	0.574289	1.36297	0.200159	1.09634	0.318381
99	0.888197	0.634026	1.29229	0.60208	0.917995	0.601007	1.36395	0.214458	1.05343	0.429909
99.5	0.851115	0.678449	1.25461	0.609447	0.816308	0.582944	1.35459	0.249914	1.03668	0.44317
100	0.814041	0.724346	1.21658	0.626297	0.714345	0.588212	1.34514	0.290517	1.01979	0.463354

## Sheet: BFsh 
time	0.15	0.15	0.3	0.3	0.45	0.45	0.6	0.6	0.75	0.75
	Mean	SD	Mean	SD	Mean	SD	Mean	SD	Mean	SD
0.5	0.203935	0.0830362	0.176655	0.0571332	0.155749	0.0386612	0.228521	0.0725311	0.273083	0.0563299
1	0.196811	0.0807467	0.171909	0.0554407	0.14704	0.0359977	0.210662	0.0649151	0.259561	0.051192
1.5	0.189681	0.0790903	0.167163	0.0538993	0.138331	0.0341813	0.192815	0.0579965	0.246033	0.0462725
2	0.182758	0.077514	0.16222	0.0524683	0.129711	0.0320147	0.176093	0.0519596	0.231954	0.0445002
2.5	0.175854	0.0764206	0.157272	0.0510679	0.121096	0.0307298	0.159458	0.0466022	0.217872	0.0431867
3	0.171652	0.0740317	0.152608	0.0479678	0.113366	0.0244363	0.147057	0.0425071	0.203602	0.0437482
3.5	0.16777	0.0717602	0.147823	0.0450109	0.105613	0.0186938	0.134657	0.0392577	0.189524	0.0458489
4	0.165762	0.0714129	0.141562	0.0424065	0.0966283	0.0154541	0.122275	0.0385445	0.181671	0.0414728
4.5	0.163455	0.0713987	0.135489	0.0399894	0.0877589	0.0125645	0.109891	0.0396236	0.173707	0.0377716
5	0.157402	0.0701715	0.132015	0.0369822	0.0814955	0.0123058	0.0974227	0.0363548	0.163051	0.0395548
5.5	0.151442	0.0690735	0.128425	0.0348338	0.0751744	0.0161011	0.0852121	0.0347785	0.152595	0.0425413
6	0.146077	0.0660107	0.124083	0.034138	0.0685271	0.0162924	0.0778947	0.0334847	0.14593	0.0423976
6.5	0.1406	0.0633077	0.119634	0.0339274	0.0619847	0.0171188	0.0706632	0.0334199	0.139518	0.0431706
7	0.135597	0.0631727	0.112424	0.0352262	0.0570218	0.0206994	0.0647786	0.033216	0.137055	0.0469349
7.5	0.13058	0.0630943	0.105001	0.0366623	0.0520802	0.0243131	0.0592928	0.0338115	0.134395	0.0505178
8	0.123489	0.0575395	0.100677	0.0381656	0.046802	0.0271855	0.0591044	0.0368862	0.129119	0.0473582
8.5	0.116607	0.0525572	0.0976541	0.0407174	0.0418839	0.0298066	0.0586121	0.0399991	0.124202	0.0450665
9	0.112687	0.0518226	0.0950966	0.0408514	0.0414649	0.0291108	0.0546236	0.0364252	0.123416	0.044798
9.5	0.108658	0.0514765	0.0914923	0.0406111	0.0409927	0.0287917	0.0511605	0.0339527	0.122552	0.0447473
10	0.101969	0.0472209	0.0886058	0.0401714	0.0403412	0.0285495	0.0530092	0.0364037	0.120898	0.0461045
10.5	0.0954092	0.0438153	0.0864916	0.0400327	0.0398478	0.0286113	0.0547521	0.0389166	0.119719	0.0475532
11	0.0904582	0.041644	0.0831298	0.0354381	0.0400981	0.0313392	0.0555432	0.0381215	0.122808	0.0467518
11.5	0.0854309	0.0400881	0.0780202	0.0314869	0.0403672	0.0339871	0.0567025	0.0376149	0.125263	0.0465442
12	0.0806253	0.0384501	0.072971	0.0343895	0.0425927	0.0336246	0.0608403	0.0368207	0.122586	0.0432863
12.5	0.0758516	0.0374739	0.0689852	0.0372916	0.0448418	0.033366	0.0649214	0.0365157	0.120397	0.0406169
13	0.0702964	0.0375436	0.0658582	0.0344797	0.0444972	0.031891	0.0685866	0.0380023	0.121775	0.0378996
13.5	0.0649217	0.0382539	0.0631168	0.0320307	0.0441273	0.0307808	0.0725006	0.0392738	0.123091	0.0354351
14	0.0628812	0.0389333	0.0609077	0.0299037	0.0445793	0.0308492	0.0780801	0.0374834	0.12399	0.0323383
14.5	0.0609548	0.039779	0.0598294	0.0304076	0.0449412	0.0308176	0.083601	0.0355432	0.124515	0.0303696
15	0.0577113	0.0382179	0.0589312	0.0322766	0.0459702	0.0296515	0.0887616	0.0318422	0.122742	0.0285473
15.5	0.0546411	0.0370857	0.0572876	0.0339985	0.0474288	0.0292017	0.0942055	0.0284225	0.12128	0.0266211
16	0.0525717	0.0362514	0.0551287	0.0328684	0.0503705	0.0307556	0.101254	0.0230197	0.121583	0.0218692
16.5	0.0506671	0.0359148	0.0542348	0.0327147	0.0532226	0.0328875	0.108063	0.0190909	0.122487	0.0200946
17	0.0486628	0.0365827	0.0570903	0.0355799	0.0545795	0.0337275	0.113612	0.0172195	0.126546	0.0195052
17.5	0.0468119	0.0373923	0.0600473	0.0383341	0.0560899	0.0340013	0.119435	0.0163284	0.130253	0.0214266
18	0.047077	0.037469	0.0637989	0.040243	0.0603931	0.0322267	0.126588	0.0163831	0.132241	0.0215832
18.5	0.0476009	0.0378228	0.0679025	0.0422798	0.0657526	0.0305688	0.133288	0.0157053	0.135273	0.0236781
19	0.0481496	0.0371754	0.0722787	0.0438396	0.0747022	0.0277829	0.137917	0.0117608	0.143059	0.0248258
19.5	0.0489343	0.0371335	0.0766981	0.0460053	0.0834504	0.0256897	0.142734	0.0160165	0.150831	0.0263474
20	0.0525846	0.0377251	0.0799539	0.0481236	0.0912513	0.0251019	0.14835	0.0172678	0.158542	0.0282571
20.5	0.0566294	0.0390079	0.0834778	0.0502493	0.099063	0.0253921	0.154691	0.0187876	0.166686	0.0302335
21	0.0601803	0.0397764	0.0889115	0.0518664	0.107453	0.0245722	0.163929	0.0186317	0.17656	0.0316649
21.5	0.0637475	0.0405731	0.0949595	0.053559	0.116142	0.0241375	0.172866	0.0196833	0.18638	0.0330552
22	0.0694734	0.0418059	0.103624	0.0546074	0.126284	0.0233075	0.180671	0.0262278	0.195993	0.0335023
22.5	0.0756405	0.0433677	0.112448	0.055658	0.136596	0.0228812	0.189109	0.032114	0.206364	0.0342112
23	0.081495	0.0447961	0.12126	0.0559716	0.147313	0.023052	0.199793	0.0306899	0.219421	0.0356726
23.5	0.0875166	0.0469246	0.13082	0.0563612	0.158563	0.0231166	0.210206	0.0293372	0.232544	0.0372645
24	0.0953703	0.0503363	0.142544	0.0566574	0.170774	0.0223045	0.219716	0.0271113	0.245884	0.038977
24.5	0.103848	0.0541489	0.153765	0.056827	0.183763	0.0230913	0.229392	0.0262016	0.260099	0.0409297
25	0.112098	0.0570609	0.163498	0.0564322	0.200233	0.0279686	0.239594	0.0273516	0.277082	0.0433611
25.5	0.120054	0.0593498	0.174152	0.0568641	0.210102	0.0239217	0.250129	0.0298362	0.293973	0.0455483
26	0.129745	0.0601164	0.187564	0.0594948	0.199451	0.0523793	0.261662	0.0341178	0.310585	0.0465274
26.5	0.140669	0.0620379	0.200563	0.0612227	0.194476	0.0937603	0.273559	0.0397046	0.327538	0.0478849
27	0.153415	0.0646866	0.21244	0.0602751	0.206297	0.0997992	0.286489	0.043853	0.345457	0.0496898
27.5	0.165886	0.0678703	0.22519	0.0598032	0.218504	0.105461	0.299587	0.0486729	0.363961	0.0516441
28	0.178944	0.0721777	0.239956	0.0597266	0.231137	0.109743	0.313136	0.0551291	0.384043	0.0538131
28.5	0.192735	0.0772058	0.25443	0.060116	0.261519	0.0737468	0.326579	0.0631655	0.404492	0.0567573
29	0.206968	0.0828577	0.268642	0.0615101	0.337735	0.0903032	0.339751	0.0744124	0.425884	0.061221
29.5	0.220675	0.0873863	0.283678	0.0624623	0.394613	0.190677	0.352567	0.0862712	0.447366	0.0652489
30	0.233793	0.0885055	0.300405	0.0615114	0.404269	0.181401	0.364512	0.0989908	0.469068	0.0676196
30.5	0.242189	0.0845724	0.319916	0.0655456	0.414457	0.172217	0.377855	0.109992	0.489523	0.0702003
31	0.239745	0.0792183	0.342825	0.0808718	0.426054	0.162645	0.39446	0.116607	0.507071	0.0727518
31.5	0.238041	0.0946631	0.35549	0.0977941	0.434463	0.155313	0.414891	0.122951	0.504092	0.0806271
32	0.212332	0.0869277	0.363893	0.136219	0.416202	0.164957	0.443837	0.131513	0.455427	0.14291
32.5	0.180379	0.10691	0.37016	0.201291	0.38488	0.190082	0.469243	0.144472	0.401896	0.193254
33	0.184138	0.129227	0.347294	0.261037	0.362978	0.227652	0.487125	0.164672	0.338026	0.254626
33.5	0.217689	0.131292	0.324519	0.302829	0.34202	0.269426	0.4843	0.149778	0.290756	0.311156
34	0.304873	0.174419	0.313421	0.298835	0.296775	0.280227	0.439434	0.195116	0.277187	0.278938
34.5	0.39684	0.248831	0.315786	0.282179	0.253903	0.30687	0.384933	0.273897	0.245447	0.278587
35	0.443792	0.263553	0.344296	0.265832	0.229959	0.317412	0.311728	0.249173	0.178435	0.242124
35.5	0.487522	0.300193	0.398325	0.246555	0.238846	0.268632	0.266729	0.270257	0.193705	0.205464
36	0.511787	0.316361	0.499697	0.21456	0.317521	0.235495	0.274112	0.269107	0.361789	0.201724
36.5	0.534165	0.271942	0.562406	0.250347	0.39824	0.29972	0.291105	0.247432	0.484216	0.237015
37	0.595684	0.192185	0.556318	0.246343	0.475383	0.248532	0.325185	0.236384	0.525476	0.186767
37.5	0.633433	0.196121	0.553684	0.240826	0.540741	0.250949	0.371698	0.237394	0.562684	0.146535
38	0.630605	0.19138	0.556828	0.232606	0.556544	0.251628	0.439381	0.199692	0.592989	0.0546319
38.5	0.62659	0.190323	0.560551	0.184055	0.571434	0.203537	0.469121	0.216385	0.610204	0.0228879
39	0.62056	0.195246	0.565091	0.179299	0.606736	0.0915748	0.436952	0.240325	0.606058	0.0229984
39.5	0.627199	0.170509	0.567705	0.249797	0.610401	0.0782909	0.434264	0.246396	0.586352	0.0400291
40	0.653628	0.100592	0.567151	0.244331	0.564587	0.190718	0.477687	0.208335	0.542308	0.142749
40.5	0.673088	0.0525045	0.561265	0.241717	0.53645	0.259632	0.487478	0.211354	0.497695	0.167494
41	0.671895	0.0539602	0.547201	0.245887	0.534833	0.255498	0.446824	0.240377	0.452231	0.184642
41.5	0.65766	0.0917666	0.544807	0.218459	0.533009	0.251926	0.404361	0.268635	0.39002	0.238407
42	0.624003	0.155707	0.559015	0.202592	0.530888	0.24917	0.359297	0.267797	0.303708	0.234681
42.5	0.586285	0.240577	0.566764	0.239616	0.486838	0.234695	0.33519	0.238175	0.25371	0.253323
43	0.573738	0.278117	0.565393	0.24542	0.360484	0.239924	0.340024	0.209344	0.253858	0.262426
43.5	0.573197	0.277748	0.565971	0.247335	0.247358	0.247992	0.331426	0.239034	0.227623	0.25214
44	0.557195	0.275236	0.568941	0.244021	0.193853	0.229183	0.30502	0.258449	0.166414	0.216825
44.5	0.541847	0.278124	0.564788	0.221659	0.178254	0.193819	0.271581	0.269774	0.125957	0.228244
45	0.557935	0.274121	0.551422	0.198037	0.199787	0.178719	0.229189	0.257862	0.111913	0.234846
45.5	0.574843	0.274119	0.529538	0.188435	0.191705	0.189916	0.22113	0.248363	0.121175	0.23802
46	0.578888	0.269618	0.497136	0.245749	0.139862	0.194182	0.255032	0.247553	0.158923	0.259133
46.5	0.558063	0.261806	0.470168	0.284375	0.125962	0.231091	0.279014	0.274479	0.161403	0.262546
47	0.507033	0.303417	0.449505	0.266143	0.184342	0.234764	0.29135	0.277212	0.122483	0.244109
47.5	0.476368	0.343515	0.428351	0.265371	0.273154	0.227828	0.269356	0.262137	0.111109	0.247039
48	0.468002	0.334571	0.406597	0.267235	0.343657	0.236314	0.208647	0.23271	0.130796	0.24438
48.5	0.459999	0.324491	0.378001	0.285781	0.348855	0.260992	0.175712	0.223257	0.18155	0.240763
49	0.422029	0.300969	0.341971	0.308713	0.29279	0.237661	0.172865	0.223571	0.26596	0.277096
49.5	0.365383	0.323884	0.312484	0.319967	0.233118	0.206779	0.182647	0.23169	0.2916	0.289117
50	0.360225	0.366762	0.2898	0.310906	0.189866	0.226058	0.205573	0.254083	0.256072	0.280063
50.5	0.376836	0.355609	0.264757	0.305654	0.129711	0.189315	0.201613	0.234594	0.250425	0.291629
51	0.390091	0.32128	0.237357	0.312408	0.0704828	0.0615451	0.170767	0.200054	0.274661	0.28552
51.5	0.401237	0.28503	0.262404	0.308745	0.0987098	0.0883003	0.142044	0.205225	0.301224	0.280102
52	0.35854	0.255421	0.337845	0.322631	0.196194	0.215641	0.115361	0.208417	0.330023	0.291617
52.5	0.32591	0.215436	0.369892	0.311163	0.271889	0.301115	0.107823	0.146513	0.333294	0.311144
53	0.361209	0.224137	0.361888	0.301089	0.304465	0.33219	0.117958	0.0775568	0.313002	0.325036
53.5	0.399848	0.238107	0.372827	0.324639	0.303649	0.34234	0.111734	0.108446	0.315332	0.334477
54	0.419474	0.251558	0.40057	0.32833	0.289314	0.350705	0.0910022	0.107869	0.337722	0.338875
54.5	0.42893	0.269587	0.395512	0.305731	0.28461	0.358873	0.133532	0.15664	0.324119	0.291241
55	0.429214	0.279159	0.362518	0.305032	0.288132	0.364116	0.229952	0.270426	0.279854	0.252488
55.5	0.431237	0.275818	0.324265	0.310288	0.3184	0.363739	0.242865	0.291895	0.227395	0.223546
56	0.435064	0.292082	0.281718	0.312413	0.358759	0.369058	0.187454	0.26172	0.168233	0.215507
56.5	0.426761	0.309597	0.283507	0.298265	0.332194	0.343303	0.140038	0.199049	0.133325	0.216993
57	0.416404	0.311111	0.296499	0.236729	0.262523	0.297781	0.0989047	0.112346	0.117474	0.17843
57.5	0.430631	0.31085	0.253945	0.18299	0.196205	0.21324	0.0684557	0.0815123	0.0956479	0.12713
58	0.450925	0.323661	0.216401	0.197011	0.152236	0.116079	0.046067	0.0427528	0.0693134	0.0759158
58.5	0.425552	0.312632	0.203643	0.248034	0.126692	0.0927171	0.0597178	0.0628503	0.0766042	0.0970348
59	0.378309	0.292113	0.18213	0.238355	0.0829239	0.0755163	0.0994661	0.176298	0.108244	0.149242
59.5	0.330619	0.264043	0.181117	0.213938	0.0400847	0.0319123	0.101119	0.15367	0.114188	0.118008
60	0.290576	0.247236	0.179785	0.1743	0.0223451	0.012202	0.0762991	0.0551923	0.102274	0.0879405
60.5	0.260822	0.250953	0.16769	0.135091	0.0264538	0.0160426	0.0579223	0.0426642	0.0897027	0.0997856
61	0.231616	0.259237	0.164367	0.233214	0.033951	0.0245861	0.0438412	0.0475588	0.0766935	0.0900801
61.5	0.182797	0.227139	0.130285	0.217724	0.0352136	0.0290945	0.042103	0.0520473	0.0662309	0.068345
62	0.142072	0.162951	0.07258	0.0953496	0.0310538	0.0314445	0.0482562	0.0558815	0.0573965	0.056663
62.5	0.170336	0.151604	0.0737639	0.110347	0.0294997	0.0252571	0.061289	0.0665736	0.0583763	0.0494641
63	0.203109	0.185934	0.119034	0.263868	0.0319681	0.0342885	0.0785383	0.139807	0.0653713	0.104653
63.5	0.185238	0.198323	0.107903	0.220451	0.0288897	0.02763	0.0739851	0.112545	0.0609051	0.100366
64	0.183232	0.287172	0.0597109	0.0661933	0.0375035	0.0454153	0.0566272	0.0424889	0.0497076	0.0618227
64.5	0.160626	0.222119	0.0744745	0.0839853	0.0928548	0.13729	0.0551124	0.0538509	0.0863495	0.102163
65	0.0805384	0.0731023	0.12491	0.180407	0.130624	0.172361	0.0625094	0.0787835	0.149901	0.221595
65.5	0.0329685	0.0199641	0.109887	0.163354	0.0788363	0.089215	0.059135	0.0664593	0.130171	0.188353
66	0.0364635	0.035198	0.0597802	0.0867338	0.0232277	0.0185204	0.0499607	0.0428001	0.0655969	0.0786364
66.5	0.105253	0.12556	0.0447273	0.0398228	0.01946	0.0170261	0.0408391	0.0304668	0.0544303	0.0696251
67	0.182393	0.299627	0.0473185	0.0465555	0.0277305	0.0314304	0.0317448	0.0293688	0.0707767	0.115739
67.5	0.159673	0.227271	0.044188	0.0372165	0.0385964	0.0484701	0.0245846	0.0217994	0.0568735	0.094859
68	0.113196	0.125253	0.0394969	0.0323605	0.0429409	0.0520418	0.0183771	0.0124617	0.0280711	0.0376163
68.5	0.0835664	0.09811	0.0472202	0.0518697	0.0289615	0.0230521	0.015071	0.00973386	0.0618761	0.107743
69	0.0446681	0.0365067	0.0591223	0.0698004	0.0170687	0.010128	0.0131301	0.00393404	0.125143	0.263281
69.5	0.0665708	0.0915414	0.0692741	0.0455632	0.0150463	0.00699211	0.0139589	0.00570207	0.100489	0.20318
70	0.15391	0.230381	0.0812783	0.0841152	0.0134162	0.00229924	0.0160319	0.00955821	0.0363349	0.048539
70.5	0.177452	0.215961	0.10699	0.0726615	0.0147244	0.00624338	0.0219262	0.024422	0.023341	0.0177824
71	0.118069	0.138442	0.132783	0.142419	0.0173529	0.0113746	0.0294583	0.0493717	0.0322733	0.0386007
71.5	0.0850752	0.0729757	0.113768	0.12007	0.0259121	0.0255224	0.0258275	0.0372226	0.0294034	0.0344596
72	0.0905736	0.155488	0.08183	0.0920456	0.036865	0.0592565	0.0176374	0.0111626	0.0217129	0.0209228
72.5	0.0684432	0.120219	0.0719433	0.0938959	0.0297392	0.0439352	0.013838	0.00483038	0.0188693	0.017897
73	0.0423347	0.0338804	0.0738879	0.105711	0.0155885	0.00908196	0.0117461	0.00172736	0.0179105	0.0172399
73.5	0.0753147	0.10648	0.0734427	0.102634	0.0121541	0.00123344	0.0188157	0.0195731	0.0159547	0.0106042
74	0.113018	0.15766	0.069648	0.0929671	0.012682	0.00169184	0.0292738	0.0453114	0.0136302	0.00621908
74.5	0.150865	0.140332	0.0752254	0.0916912	0.0127187	0.00136816	0.0243499	0.0324048	0.0158661	0.0144503
75	0.204847	0.189437	0.0840873	0.0975266	0.0125816	0.00100224	0.0140216	0.00596822	0.0197043	0.0242385
75.5	0.291224	0.192507	0.068558	0.0805689	0.0125242	0.000935959	0.0123143	0.00275647	0.0338716	0.0380861
76	0.37563	0.25801	0.0448984	0.0707814	0.0124936	0.000968075	0.0134806	0.00518369	0.0514819	0.0846799
76.5	0.379888	0.26526	0.0623091	0.0867798	0.0127353	0.000919123	0.0130018	0.00372464	0.0497731	0.076822
77	0.366876	0.314955	0.0963012	0.153856	0.0130649	0.00109168	0.0120035	0.00119487	0.0419636	0.0555614
77.5	0.393177	0.355398	0.0945321	0.136566	0.0130563	0.00095729	0.0125187	0.0021615	0.030909	0.0357437
78	0.426922	0.387277	0.0679193	0.0796408	0.0129433	0.000920297	0.0134861	0.00431366	0.0188852	0.0147545
78.5	0.455157	0.398726	0.0527866	0.0698548	0.0132648	0.000810601	0.0131676	0.003163	0.0256605	0.0280475
79	0.488607	0.41162	0.0535007	0.0666503	0.0138775	0.00101936	0.0124864	0.00118114	0.0377381	0.0648353
79.5	0.512005	0.464017	0.0574723	0.0706987	0.0145528	0.00258865	0.0125948	0.00108138	0.0287787	0.0438405
80	0.524362	0.52495	0.0610187	0.0749629	0.0147641	0.00384501	0.0129132	0.00140035	0.014227	0.00740045
80.5	0.539034	0.546759	0.0899951	0.0959191	0.0140471	0.00200027	0.0217944	0.024497	0.0128274	0.00310132
81	0.560514	0.56678	0.128256	0.149685	0.0135601	0.000793656	0.0328162	0.0544907	0.0147158	0.00636058
81.5	0.636986	0.553491	0.145951	0.168433	0.0136061	0.000777287	0.0257923	0.0358901	0.0140501	0.00432162
82	0.723922	0.534921	0.158574	0.179825	0.0136287	0.000780642	0.0145355	0.00594448	0.0127853	0.00254644
82.5	0.747299	0.539443	0.163533	0.190458	0.0164952	0.00668539	0.0125941	0.00104138	0.0122386	0.00211011
83	0.751467	0.560309	0.164842	0.200239	0.019986	0.01505	0.0126974	0.00102826	0.0118495	0.0014939
83.5	0.760856	0.578836	0.193009	0.238514	0.0177952	0.00954453	0.012847	0.00107217	0.0118316	0.00141399
84	0.777286	0.597024	0.226682	0.288871	0.0144404	0.00133267	0.013006	0.00113979	0.0118898	0.00142609
84.5	0.826276	0.611713	0.249516	0.319383	0.0139516	0.000648354	0.0130744	0.00107489	0.0119688	0.00141214
85	0.885913	0.639307	0.266657	0.341009	0.0140094	0.000616255	0.0131255	0.000997031	0.0120517	0.00139323
85.5	0.888055	0.643532	0.304685	0.389828	0.0140631	0.000583379	0.0227661	0.025663	0.0121369	0.0013795
86	0.858961	0.626301	0.345679	0.446466	0.016039	0.00485942	0.034099	0.0553553	0.0122225	0.00136672
86.5	0.843189	0.609966	0.312267	0.340068	0.0368268	0.0383959	0.0279631	0.0388885	0.0123096	0.00134926
87	0.837519	0.601198	0.259945	0.266215	0.0596609	0.0751643	0.0189834	0.014918	0.012397	0.00133119
87.5	0.838994	0.599603	0.312079	0.2986	0.10905	0.121655	0.0160161	0.00684557	0.0125026	0.00130642
88	0.83977	0.598185	0.381159	0.391796	0.161011	0.175509	0.0139471	0.00127324	0.012611	0.00128281
88.5	0.86982	0.579592	0.422941	0.429581	0.215786	0.229903	0.0137588	0.000809509	0.0126929	0.00122637
89	0.902956	0.564373	0.461074	0.461325	0.271187	0.288631	0.013827	0.000882022	0.0127712	0.00117113
89.5	0.913233	0.548547	0.468909	0.492272	0.338088	0.308544	0.0138439	0.000805441	0.0134424	0.00151699
90	0.93887	0.540461	0.48107	0.524427	0.405977	0.33587	0.0138546	0.000719658	0.0141868	0.00312859
90.5	0.963394	0.538669	0.491028	0.53299	0.493567	0.381712	0.0139695	0.000765573	0.0138146	0.00209271
91	0.969277	0.529237	0.510845	0.54292	0.58324	0.461565	0.014096	0.00086176	0.0133182	0.00106247
91.5	0.968348	0.514915	0.584487	0.53477	0.612714	0.488412	0.0140819	0.000724564	0.0132535	0.000960768
92	0.993868	0.513185	0.656569	0.528152	0.636691	0.512346	0.0140539	0.000591345	0.0132315	0.000936439
92.5	1.03301	0.53367	0.727942	0.550656	0.666506	0.510234	0.0140866	0.000552657	0.0292736	0.0280819
93	1.055	0.544784	0.794013	0.607563	0.697417	0.513435	0.0141246	0.000520835	0.0467125	0.0584847
93.5	1.04084	0.526085	0.842429	0.608357	0.697774	0.502313	0.116728	0.189143	0.0715007	0.132483
94	1.023	0.533562	0.885963	0.616496	0.695496	0.493836	0.22705	0.392264	0.096842	0.219117
94.5	1.01461	0.502585	0.928518	0.590265	0.683068	0.487367	0.31737	0.526497	0.13437	0.291917
95	1.00047	0.520844	0.966928	0.567343	0.669851	0.482955	0.406412	0.670797	0.172676	0.365085
95.5	0.980347	0.443859	1.00402	0.517992	0.650346	0.479	0.394578	0.637057	0.233898	0.373207
96	0.954462	0.392457	1.04466	0.480475	0.630736	0.478556	0.377434	0.59914	0.296326	0.425173
96.5	0.879758	0.422699	1.06756	0.388019	0.640223	0.427482	0.391959	0.596232	0.352666	0.490954
97	0.809283	0.46795	1.0903	0.336403	0.650705	0.40905	0.407803	0.596453	0.408752	0.573186
97.5	0.745987	0.51549	1.08601	0.317637	0.642848	0.425702	0.409797	0.593736	0.419593	0.585104
98	0.685488	0.562513	1.08213	0.325536	0.63483	0.458964	0.411361	0.59107	0.429035	0.59499
98.5	0.648675	0.58364	1.02953	0.298862	0.587795	0.466155	0.416094	0.573854	0.426506	0.585576
99	0.61217	0.607913	0.975891	0.314824	0.53978	0.475924	0.420891	0.564145	0.423733	0.576649
99.5	0.610837	0.596004	0.887832	0.319786	0.499611	0.487001	0.43946	0.502681	0.411689	0.560438
100	0.609704	0.585635	0.799408	0.345105	0.459508	0.500039	0.458169	0.463234	0.399551	0.546622

[truncated: 6 more sheets: RF , SM , ST , VI , VL, VM ]
